# Supplementary material for: Imputation of Ancient Whole Genome Sus scrofa DNA Introduces Biases Toward Main Population Components in the Reference Panel
Source: Front Genet. 2022 Jul 12;13:872486. doi: 10.3389/fgene.2022.872486 (PMC9315352; doi:10.3389/fgene.2022.872486)
Supplement: Supplementary file 2 [file Table3.XLSX]

## Sheet: Abbreviations
ID	Filters	# of SNPs
Main	Repetitive elements	12737362
Main 2-step	Repetitive elements, filter for GL before imputation	12737362
Main Anc	Repetitive elements, ancient samples included	10823257
Main 2-step Anc	Repetitive elements, filter for GL before imputation, ancient samples included	10823257
Main all	Repetitive elements, all confident sites included	13388283
Main 2-step all	Repetitive elements, filter for GL before imputation, all confident sites included	13388283
Main Anc all	Repetitive elements, ancient samples included, all confident sites included	11348166
Main 2-step Anc all	Repetitive elements, filter for GL before imputation, ancient samples included, all confident sites included	11348166
Main 2-step Anc all TS only	Repetitive elements, filter for GL before imputation, ancient samples included, all confident sites included, Transitions only	7855234
Main 2-step Anc all TV only	Repetitive elements, filter for GL before imputation, ancient samples included, all confident sites included, Transversion only	6671529
Main 2-step Anc all MAF <0.05	Repetitive elements, filter for GL before imputation, ancient samples included, all confident sites included, MAF <0.05	4571658
Main 2-step Anc all MAF 0.05-0.1	Repetitive elements, filter for GL before imputation, ancient samples included, all confident sites included, MAF 0.05-0.1	1713207
Main 2-step Anc all MAF 0.1-0.3	Repetitive elements, filter for GL before imputation, ancient samples included, all confident sites included, MAF 0.1-0.3	2776791
Main 2-step Anc all MAF >0.05	Repetitive elements, filter for GL before imputation, ancient samples included, all confident sites included, MAF >0.05	6638522
Main 2-step Anc all >0.3	Repetitive elements, filter for GL before imputation, ancient samples included, all confident sites included, MAF >0.3	2072318

## Sheet: Impute5_concordance
Reference	Main			Main Anc			Main 2-step		Main 2-step Anc			Main All			Main 2-step All			Main Anc All			Main 2-step Anc All
Filter	No filter	TV only	TS only	No filter	TV only	TS only	No filter	TS only	No filter	TV only	TS only	No filter	TV only	TS only	No filter	TV only	TS only	No filter	TV only	TS only	No filter	TV only	TS only	TV only before and after imputation	TV filt after imputation	MAF <0.05	MAF 0.05-0.1	MAF0.1-0.3	MAF >0.05	MAF>0.3	Heterozygotes only MAF <0.05	Heterozygotes only MAF 0.05-0.1	Heterozygotes only MAF0.1-0.3	Heterozygotes only MAF >0.05	Heterozygotes only MAF>0.3	Heterozygotes only	50K	ALL	TV	Method 3
Sample	VEM185	VEM185	VEM185	VEM185	VEM185	VEM185	VEM185	VEM185	VEM185	VEM185	VEM185	VEM185	VEM185	VEM185	VEM185	VEM185	VEM185	VEM185	VEM185	VEM185	VEM185	VEM185	VEM185	VEM185	VEM185	VEM185	VEM185	VEM185	VEM185	VEM185	VEM185	VEM185	VEM185	VEM185	VEM185	VEM185	VEM185	VEM185	VEM185	VEM185
1	0.751	0.766	0.78	0.762131	0.767319	0.787389	0.856531	0.863674	0.88279	0.854029	0.873817	0.760194	0.749533	0.778164	0.851824	0.845435	0.871315	0.777913	0.748872	0.797217	0.89	0.852	0.893	0.85024	0.92174	0.962422	0.937787	0.884629	0.873955	0.844387	0.871369	0.844847	0.822041	0.797478	0.768186	0.805003	0.863757	0.88204	0.866606	0.807846
2	0.805	0.815	0.834	0.81255	0.811746	0.832947	0.880277	0.887639	0.894954	0.861673	0.897769	0.809534	0.789826	0.826085	0.881082	0.849868	0.879278	0.813387	0.792026	0.834356	0.891	0.866	0.902	0.864174	0.922727	0.948705	0.945524	0.861866	0.873794	0.817416	0.274232	0.662368	0.702106	0.746097	0.665974	0.740679	0.90998	0.879667	0.862084	0.799163
3	0.761	0.778	0.78	0.789641	0.797131	0.799342	0.840166	0.870195	0.856563	0.870167	0.872651	0.77696	0.748539	0.773522	0.840166	0.817304	0.856362	0.792451	0.776679	0.791038	0.872	0.85	0.873	0.852269	0.903604	0.963995	0.951582	0.845132	0.84694	0.814543	0.757812	0.860825	0.701541	0.72414	0.715616	0.740276	0.860182	0.853822	0.845125	0.803368
4	0.765	0.791	0.793	0.794871	0.804443	0.819466	0.862131	0.8729	0.899634	0.883057	0.897281	0.759782	0.734417	0.768727	0.861227	0.783677	0.869372	0.798089	0.788649	0.820237	0.896	0.871	0.898	0.869726	0.923706	0.95078	0.952004	0.893655	0.885557	0.830495	0.341969	0.705382	0.774848	0.790579	0.720479	0.783252	0.879545	0.88352	0.872484	0.80403
5	0.778	0.807	0.807	0.809633	0.818465	0.824707	0.859357	0.865568	0.891797	0.881548	0.890969	0.790661	0.774365	0.795476	0.848074	0.848009	0.875089	0.808089	0.793781	0.826871	0.888	0.864	0.897	0.863815	0.924028	0.956294	0.935929	0.862165	0.863309	0.820842	0.348485	0.654386	0.758822	0.738354	0.711586	0.736131	0.890459	0.865753	0.846614	0.802422
6	0.778	0.782	0.793	0.781081	0.779989	0.797945	0.842928	0.872701	0.885413	0.851659	0.865424	0.7738	0.763863	0.789797	0.869379	0.843041	0.872701	0.787192	0.760375	0.8144	0.887	0.852	0.89	0.851912	0.920302	0.966892	0.947381	0.877765	0.862579	0.822499	0.805714	0.89212	0.750939	0.773891	0.721362	0.778167	0.897959	0.876155	0.866862	0.794341
7	0.78	0.821	0.823	0.824292	0.823084	0.836268	0.872151	0.878535	0.895871	0.860502	0.880218	0.802221	0.795648	0.809589	0.872151	0.84878	0.874753	0.822909	0.801389	0.836876	0.899	0.876	0.901	0.873724	0.926226	0.959499	0.951828	0.888595	0.874766	0.815761	0.63245	0.781955	0.722582	0.725271	0.650916	0.745411	0.894737	0.882581	0.867453	0.795317
8	0.806	0.813	0.827	0.827253	0.834765	0.845889	0.885373	0.89739	0.902212	0.887994	0.917417	0.812898	0.812128	0.83463	0.881481	0.869226	0.898251	0.828041	0.806741	0.846091	0.907	0.886	0.916	0.885837	0.9326	0.96862	0.944618	0.903811	0.886442	0.836887	0.613821	0.661039	0.791531	0.798879	0.774194	0.794465	0.903646	0.890085	0.878723	0.810304
9	0.773	0.783	0.791	0.795604	0.80297	0.814202	0.862019	0.877364	0.89295	0.859953	0.897383	0.777132	0.760505	0.792047	0.85885	0.836454	0.869606	0.796528	0.777914	0.815609	0.89	0.866	0.9	0.865758	0.918603	0.967285	0.948104	0.875058	0.875888	0.843075	0.846591	0.833753	0.769152	0.773984	0.748426	0.777139	0.878995	0.876668	0.857421	0.806222
10	0.794	0.8	0.81	0.791797	0.808235	0.811798	0.727563	0.861409	0.877316	0.876775	0.883098	0.779517	0.779301	0.80353	0.770467	0.824515	0.8706	0.793945	0.790976	0.812283	0.873	0.86	0.883	0.860167	0.910142	0.971471	0.955703	0.865187	0.867757	0.805477	0.785714	0.697161	0.73965	0.7419	0.655917	0.709718	0.879808	0.852582	0.845718	0.801842
11	0.793	0.815	0.821	0.803343	0.785009	0.821035	0.869426	0.863419	0.864011	0.868115	0.889836	0.79273	0.791166	0.802193	0.869594	0.848929	0.790753	0.806231	0.796777	0.822744	0.885	0.858	0.889	0.85769	0.917376	0.959602	0.945456	0.858767	0.863308	0.825884	0.208333	0.608889	0.737115	0.749489	0.706074	0.73724	0.863787	0.871586	0.846569	0.794182
12	0.764	0.776	0.788	0.794588	0.804966	0.805591	0.835523	0.852327	0.882128	0.879185	0.874744	0.772812	0.756148	0.767719	0.835516	0.809354	0.845149	0.798125	0.796651	0.778406	0.884	0.864	0.867	0.862571	0.907961	0.9622	0.938706	0.887983	0.852241	0.781426	0.571429	0.761538	0.710697	0.742715	0.672609	0.743182	0.876033	0.873308	0.85063	0.806419
13	0.789	0.748	0.802	0.791475	0.799705	0.811172	0.860518	0.883884	0.900095	0.868725	0.909773	0.75196	0.767789	0.791489	0.858219	0.841997	0.887387	0.782629	0.759443	0.803543	0.897	0.854	0.9	0.854253	0.914554	0.964286	0.96769	0.892783	0.877636	0.83408	0.12844	0.865291	0.838404	0.82268	0.791526	0.815134	0.877095	0.894219	0.880922	0.81923
14	0.817	0.841	0.834	0.8322	0.855222	0.849175	0.801368	0.880568	0.907883	0.894526	0.910291	0.794858	0.800061	0.822826	0.86953	0.82954	0.880568	0.832474	0.820505	0.852569	0.911	0.885	0.916	0.882171	0.934285	0.968541	0.955697	0.898736	0.884431	0.832168	0.335849	0.793151	0.80885	0.768488	0.721577	0.77902	0.922697	0.901284	0.888071	0.812409
15	0.785	0.815	0.802	0.812145	0.816269	0.829138	0.86811	0.882663	0.897871	0.86441	0.904586	0.788542	0.788152	0.805598	0.872024	0.838067	0.881294	0.815027	0.782998	0.827489	0.901	0.86	0.902	0.860297	0.925728	0.951538	0.959375	0.876267	0.874079	0.828219	0.703457	0.73271	0.787016	0.758246	0.683449	0.775523	0.921914	0.888058	0.87006	0.799229
16	0.813	0.848	0.835	0.834879	0.829735	0.854678	0.800731	0.875948	0.903547	0.892357	0.914708	0.795036	0.760042	0.825142	0.797555	0.756432	0.809355	0.831022	0.808628	0.849124	0.901	0.867	0.91	0.867534	0.925765	0.962969	0.954194	0.888124	0.882284	0.843898	0.408654	0.761557	0.687996	0.73211	0.721813	0.726412	0.873563	0.885644	0.880824	0.816523
17	0.778	0.808	0.819	0.822589	0.803174	0.817625	0.86876	0.87234	0.899036	0.889419	0.900966	0.783779	0.773805	0.80358	0.864139	0.787825	0.884391	0.811091	0.803364	0.836712	0.899	0.862	0.9	0.860874	0.92524	0.970655	0.945959	0.882155	0.868859	0.814706	0.592233	0.71123	0.736663	0.707043	0.638494	0.746239	0.892857	0.876171	0.856786	0.797893
18	0.768	0.773	0.782	0.778847	0.776842	0.790393	0.843865	0.854484	0.878683	0.856845	0.878757	0.75923	0.744267	0.783793	0.855162	0.820896	0.854484	0.771964	0.746284	0.778158	0.864	0.84	0.873	0.840406	0.918844	0.962657	0.865174	0.86895	0.866404	0.822227	0.612903	0.889503	0.715054	0.767887	0.723976	0.743062	0.86875	0.842764	0.843631	0.787226
avg	0.783222	0.798889	0.806722	0.803273	0.806615	0.819376	0.846489	0.872945	0.889597	0.872274	0.892205	0.782314	0.771642	0.79855	0.853136	0.827741	0.865039	0.803728	0.786225	0.819096	0.890833	0.862944	0.895	0.920746	0.862412	0.962134	0.878424	0.944595	0.871124	0.82411	0.546637	0.762095	0.753056	0.758846	0.710676	0.759781	0.886431	0.876439	0.862588	0.80322
Reference	Main			Main Anc			Main 2-step		Main 2-step Anc			Main All			Main 2-step All			Main Anc All			Main 2-step Anc All
Filter	No filter	TV only	TS only	No filter	TV only	TS only	No filter	TS only	No filter	TV only	TS only	No filter	TV only	TS only	No filter	TV only	TS only	No filter	TV only	TS only	No filter	TV only	TS only	TV only before and after imputation	TV filt after imputation	MAF <0.05	MAF 0.05-0.1	MAF0.1-0.3	MAF >0.05	MAF>0.3	Heterozygotes only MAF <0.05	Heterozygotes only MAF 0.05-0.1	Heterozygotes only MAF0.1-0.3	Heterozygotes only MAF >0.05	Heterozygotes only MAF>0.3	Heterozygotes only	50K	ALL	TV	Method 3
Sample	KD037	KD037	KD037	KD037	KD037	KD037	KD037	KD037	KD037	KD037	KD037	KD037	KD037	KD037	KD037	KD037	KD037	KD037	KD037	KD037	KD037	KD037	KD037	KD037	KD037	KD037	KD037	KD037	KD037	KD037	KD037	KD037	KD037	KD037	KD037	KD037	KD037	KD037	KD037	KD037
1	0.762	0.794	0.791	0.783913	0.786989	0.789041	0.862469	0.872188	0.883421	0.883275	0.882414	0.744494	0.746554	0.79825	0.872792	0.836818	0.880721	0.7829	0.753839	0.81307	0.889367	0.854918	0.896008	0.854918	0.921975	0.974922	0.951735	0.877524	0.87844	0.833874	0.782748	0.866798	0.816987	0.799837	0.747384	0.789272	0.891516	0.881541	0.85857	0.808793
2	0.867	0.876	0.879	0.862526	0.852792	0.87155	0.891172	0.900501	0.896757	0.848105	0.901008	0.822202	0.833927	0.870829	0.880572	0.830553	0.882368	0.868129	0.834874	0.877542	0.894617	0.861015	0.888814	0.860219	0.919827	0.964505	0.953173	0.872126	0.877137	0.831906	0.0731707	0.465729	0.495772	0.490472	0.440641	0.490684	0.891516	0.881551	0.857161	0.832123
3	0.754	0.772	0.772	0.7766	0.786903	0.797198	0.866817	0.864482	0.883356	0.877073	0.888751	0.762765	0.762765	0.787203	0.866817	0.827189	0.872031	0.775765	0.773595	0.790731	0.886704	0.863372	0.885131	0.863372	0.921988	0.963253	0.951429	0.872413	0.861494	0.818982	0.862069	0.815625	0.793129	0.772267	0.7352	0.780411	0.916201	0.872774	0.859706	0.812014
4	0.817	0.802	0.813	0.809227	0.798966	0.827601	0.858765	0.879931	0.897757	0.874844	0.891083	0.743598	0.745081	0.795497	0.864059	0.761997	0.874258	0.804326	0.787297	0.838138	0.895607	0.865387	0.901802	0.865387	0.927294	0.95838	0.953929	0.898019	0.883285	0.829521	0.348018	0.820084	0.730083	0.760258	0.722047	0.748593	0.878788	0.879112	0.867373	0.815907
5	0.779	0.826	0.805	0.814051	0.80859	0.838526	0.798741	0.794888	0.895867	0.88648	0.905948	0.759467	0.771474	0.801131	0.85246	0.838762	0.879218	0.812906	0.780036	0.832538	0.897336	0.866879	0.912017	0.866879	0.918134	0.966556	0.954701	0.872374	0.873349	0.822895	0.543478	0.646091	0.744457	0.765533	0.773227	0.7793	0.882086	0.882271	0.856139	0.811998
6	0.784	0.809	0.809	0.809628	0.811109	0.811247	0.869031	0.879826	0.885719	0.863021	0.876893	0.773023	0.773023	0.810247	0.872282	0.830969	0.879826	0.806821	0.787261	0.828929	0.891664	0.869851	0.894198	0.870706	0.920903	0.97278	0.963035	0.879891	0.871648	0.824037	0.819742	0.87944	0.721857	0.753922	0.699136	0.751327	0.850575	0.873377	0.861933	0.804954
7	0.887	0.897	0.892	0.882509	0.847723	0.895371	0.888889	0.897167	0.898146	0.862541	0.89791	0.838298	0.838298	0.88685	0.88969	0.866416	0.897167	0.883001	0.860719	0.902982	0.904104	0.873631	0.914162	0.873203	0.939596	0.967994	0.962678	0.903337	0.894575	0.839491	0.015873	0.171598	0.298651	0.2718	0.20292	0.269131	0.880299	0.887407	0.864426	0.830679
8	0.82	0.822	0.843	0.81505	0.826928	0.846585	0.889183	0.901937	0.906351	0.874707	0.904283	0.814042	0.814042	0.837782	0.881099	0.86854	0.904167	0.823348	0.805071	0.846942	0.90635	0.879404	0.919546	0.880229	0.928097	0.976305	0.945949	0.908844	0.882931	0.820797	0.394737	0.655125	0.772055	0.780058	0.737592	0.773899	0.906897	0.887687	0.871888	0.819553
9	0.778	0.778	0.799	0.801618	0.795241	0.82133	0.849093	0.868284	0.888537	0.855002	0.90664	0.763492	0.7622	0.796326	0.86219	0.845395	0.888084	0.801827	0.771889	0.825041	0.897751	0.855362	0.907094	0.858349	0.923072	0.97266	0.961605	0.877995	0.871264	0.840826	0.776119	0.908269	0.782299	0.788075	0.775908	0.794713	0.903797	0.880108	0.864592	0.816383
10	0.812	0.814	0.838	0.823993	0.833436	0.838451	0.817264	0.848611	0.899409	0.88351	0.901263	0.790232	0.797992	0.815115	0.700929	0.837842	0.817352	0.823521	0.799956	0.837228	0.896372	0.858811	0.905173	0.859895	0.923447	0.97706	0.943031	0.885279	0.880067	0.818948	0.454545	0.404412	0.737218	0.72837	0.612428	0.724612	0.866142	0.885048	0.867206	0.814582
11	0.792	0.821	0.815	0.816684	0.815014	0.838324	0.886653	0.821952	0.897946	0.884654	0.904105	0.776356	0.776356	0.811477	0.879861	0.844736	0.819325	0.821653	0.803455	0.838118	0.902072	0.86103	0.902647	0.858888	0.927744	0.971665	0.951779	0.874987	0.882565	0.833375	0.257426	0.622478	0.716049	0.779248	0.751295	0.76962	0.901961	0.893321	0.864515	0.801591
12	0.801	0.813	0.806	0.819356	0.812513	0.831042	0.829969	0.867892	0.89419	0.879218	0.896528	0.770699	0.770699	0.805452	0.854842	0.817622	0.863381	0.812884	0.807482	0.835781	0.888781	0.867484	0.894713	0.863983	0.905689	0.968726	0.951707	0.885494	0.867918	0.806146	0.125	0.544	0.616562	0.694925	0.623813	0.690383	0.876923	0.878667	0.861957	0.814233
13	0.801	0.802	0.823	0.80867	0.80174	0.833113	0.856138	0.880837	0.89692	0.865026	0.910782	0.777837	0.77867	0.818128	0.866889	0.845937	0.867876	0.806811	0.781343	0.829173	0.897036	0.850533	0.904617	0.852912	0.924049	0.979572	0.971915	0.887399	0.877129	0.824226	0.858974	0.814536	0.7416	0.751757	0.738074	0.750215	0.825758	0.888878	0.870722	0.830893
14	0.819	0.838	0.841	0.851044	0.842875	0.858427	0.883499	0.88251	0.913574	0.88417	0.917399	0.812203	0.812203	0.832547	0.883499	0.863613	0.891675	0.850045	0.825499	0.859972	0.912056	0.877479	0.90448	0.877479	0.939755	0.974908	0.963906	0.907634	0.896429	0.844106	0.501961	0.855828	0.745428	0.748238	0.688034	0.746055	0.891993	0.893486	0.886303	0.821683
15	0.795	0.803	0.812	0.811638	0.821521	0.82545	0.87724	0.879222	0.905036	0.824824	0.913742	0.785118	0.783837	0.800665	0.876824	0.852672	0.882285	0.807187	0.78481	0.828814	0.903314	0.862644	0.910609	0.862644	0.927026	0.97512	0.957123	0.893125	0.881484	0.838801	0.867528	0.892493	0.812482	0.8042	0.768533	0.813068	0.925234	0.88939	0.875151	0.801226
16	0.796	0.817	0.805	0.794417	0.817661	0.833873	0.822088	0.826518	0.901335	0.894615	0.905312	0.748627	0.749102	0.797775	0.87446	0.777903	0.880101	0.804746	0.784555	0.836343	0.897874	0.870559	0.905172	0.870246	0.927507	0.974772	0.964748	0.881822	0.877462	0.824154	0.625	0.812665	0.757129	0.773524	0.747139	0.769823	0.898765	0.880025	0.871861	0.817682
17	0.871	0.786	0.883	0.881304	0.848395	0.86717	0.83802	0.881212	0.903936	0.871186	0.903957	0.815588	0.832591	0.867359	0.885702	0.82529	0.85757	0.879059	0.832757	0.874794	0.902943	0.857914	0.899131	0.857111	0.929096	0.970801	0.948197	0.878919	0.877485	0.806827	0.025641	0.331776	0.428286	0.376091	0.191716	0.399782	0.896266	0.881608	0.858694	0.829857
18	0.724	0.734	0.782	0.75307	0.766148	0.789436	0.859003	0.866161	0.888473	0.885282	0.883231	0.723815	0.723414	0.755991	0.827905	0.84875	0.866161	0.759132	0.730561	0.776193	0.883886	0.839799	0.884216	0.843387	0.912997	0.974344	0.931929	0.86438	0.869141	0.824288	0.811111	0.820652	0.772409	0.813516	0.778828	0.803325	0.916667	0.873697	0.855619	0.788804
avg	0.803278	0.811333	0.822667	0.817517	0.815253	0.834096	0.858002	0.867451	0.896485	0.872085	0.899514	0.778992	0.78179	0.816035	0.860715	0.8345	0.87242	0.818003	0.794722	0.837352	0.898476	0.863115	0.901641	0.863323	0.924344	0.971351	0.954587	0.884531	0.877989	0.826844	0.507952	0.684867	0.69347	0.702894	0.651884	0.702456	0.888966	0.882775	0.865212	0.815164
Reference	Main			Main Anc			Main 2-step		Main 2-step Anc			Main All			Main 2-step All			Main Anc All			Main 2-step Anc All
Filter	No filter	TV only	TS only	No filter	TV only	TS only	No filter	TS only	No filter	TV only	TS only	No filter	TV only	TS only	No filter	TV only	TS only	No filter	TV only	TS only	No filter	TV only	TS only	TV only before and after imputation	TV filt after imputation	MAF <0.05	MAF 0.05-0.1	MAF0.1-0.3	MAF >0.05	MAF>0.3	Heterozygotes only MAF <0.05	Heterozygotes only MAF 0.05-0.1	Heterozygotes only MAF0.1-0.3	Heterozygotes only MAF >0.05	Heterozygotes only MAF>0.3	Heterozygotes only	50K	ALL	TV	Method 3
Sample	KD033	KD033	KD033	KD033	KD033	KD033	KD033	KD033	KD033	KD033	KD033	KD033	KD033	KD033	KD033	KD033	KD033	KD033	KD033	KD033	KD033	KD033	KD033	KD033	KD033	KD033	KD033	KD033	KD033	KD033	KD033	KD033	KD033	KD033	KD033	KD033	KD033	KD033	KD033	KD033
1	0.787	0.808	0.798	0.770522	0.772643	0.777143	0.806712	0.814589	0.831074	0.816323	0.820126	0.778891	0.751997	0.78484	0.813511	0.793175	0.823125	0.792981	0.736772	0.795729	0.8353	0.774326	0.83565	0.774326	0.869708	0.924157	0.880441	0.822871	0.810636	0.785615	0.475556	0.643426	0.551906	0.530188	0.477882	0.540315	0.83875	0.830417	0.817014	0.806817
2	0.791	0.808	0.81	0.792146	0.788749	0.794555	0.821358	0.826039	0.831977	0.817382	0.831053	0.785356	0.774934	0.79446	0.820993	0.808135	0.82571	0.795614	0.747132	0.802824	0.82983	0.781973	0.83237	0.78171	0.865536	0.910958	0.904748	0.804322	0.807603	0.770189	0.212411	0.479821	0.519237	0.52757	0.502139	0.525107	0.836538	0.823366	0.810878	0.793788
3	0.797	0.8	0.794	0.800738	0.801697	0.793797	0.811754	0.808434	0.824952	0.814815	0.811615	0.78279	0.787403	0.787316	0.814341	0.799378	0.808929	0.794081	0.766556	0.800863	0.831164	0.792992	0.828892	0.792571	0.868038	0.906492	0.900015	0.815087	0.815591	0.776734	0.435897	0.333333	0.397656	0.459254	0.43831	0.467427	0.867209	0.820522	0.816148	0.803802
4	0.771	0.792	0.788	0.784894	0.793285	0.795965	0.802682	0.805502	0.819122	0.824945	0.824757	0.756724	0.741003	0.773191	0.79833	0.780602	0.806186	0.786723	0.752348	0.792755	0.833238	0.790274	0.830121	0.790495	0.87514	0.89624	0.896674	0.833302	0.815185	0.775175	0.354592	0.595794	0.556556	0.552159	0.493157	0.558616	0.812636	0.829349	0.821329	0.799483
5	0.787	0.8	0.792	0.789146	0.807022	0.801446	0.807797	0.785927	0.830602	0.837274	0.833021	0.770325	0.771176	0.778843	0.808238	0.805732	0.812354	0.784957	0.755157	0.801709	0.832901	0.789286	0.828551	0.789286	0.874908	0.889276	0.875056	0.813976	0.809826	0.777638	0.365979	0.4375	0.513993	0.504034	0.441985	0.502825	0.845324	0.8221	0.796857	0.785542
6	0.783	0.788	0.796	0.783139	0.800123	0.786412	0.812489	0.818544	0.827432	0.834787	0.827801	0.78264	0.766538	0.774395	0.812489	0.808279	0.820927	0.787254	0.750756	0.795933	0.831713	0.79212	0.833981	0.79212	0.870124	0.922682	0.889882	0.815752	0.814113	0.76455	0.6	0.630435	0.495472	0.536277	0.504087	0.537239	0.840855	0.822456	0.815433	0.789302
7	0.8	0.805	0.809	0.80245	0.80261	0.802029	0.818133	0.813825	0.821714	0.825184	0.819485	0.791757	0.775931	0.802481	0.81767	0.801927	0.815374	0.804609	0.767632	0.808495	0.833953	0.797655	0.830327	0.798007	0.8696	0.912561	0.894037	0.826043	0.81326	0.755335	0.338028	0.433447	0.485956	0.478941	0.403978	0.485436	0.831915	0.811129	0.818012	0.783904
8	0.829	0.84	0.839	0.832432	0.833314	0.836546	0.835135	0.846205	0.856715	0.84855	0.849958	0.817548	0.818889	0.828615	0.804359	0.834551	0.84698	0.830574	0.792351	0.840174	0.857166	0.814391	0.858781	0.813673	0.886124	0.929249	0.884385	0.857208	0.835013	0.79106	0.252841	0.452381	0.445085	0.472626	0.437513	0.483806	0.850816	0.844228	0.832189	0.820895
9	0.815	0.818	0.819	0.818125	0.805176	0.812824	0.818931	0.817685	0.845016	0.817736	0.837317	0.798499	0.777498	0.80604	0.819915	0.801133	0.819262	0.818967	0.775869	0.818071	0.83972	0.795854	0.826479	0.795854	0.874247	0.917745	0.885966	0.844043	0.823675	0.798826	0.297297	0.507177	0.456813	0.421825	0.373295	0.43819	0.812903	0.832998	0.817387	0.816522
10	0.769	0.785	0.792	0.776099	0.785803	0.789705	0.756021	0.808075	0.820876	0.832121	0.823178	0.764696	0.755219	0.779237	0.779258	0.760675	0.795689	0.776843	0.749557	0.781694	0.821428	0.779877	0.820156	0.780141	0.852824	0.919763	0.907033	0.814796	0.798663	0.745439	0.0833333	0.447059	0.506925	0.502694	0.452549	0.485015	0.853448	0.803332	0.805761	0.791272
11	0.822	0.837	0.818	0.818229	0.820585	0.826747	0.832812	0.822386	0.840992	0.836334	0.847032	0.808928	0.806478	0.815626	0.831577	0.802707	0.831093	0.820183	0.778446	0.823259	0.842983	0.789791	0.845586	0.791372	0.876524	0.926419	0.904104	0.817498	0.824026	0.788338	0.181395	0.2	0.373577	0.41065	0.385919	0.426491	0.813115	0.829446	0.810941	0.803451
12	0.769	0.786	0.77	0.775527	0.787908	0.77927	0.759682	0.78677	0.824347	0.839698	0.811526	0.735249	0.717442	0.767061	0.783669	0.773017	0.767376	0.769636	0.748591	0.777593	0.821162	0.78208	0.814566	0.784251	0.848536	0.893208	0.861528	0.80497	0.793251	0.73342	0.172414	0.619792	0.509202	0.528766	0.482073	0.550075	0.859259	0.810305	0.810194	0.786658
13	0.785	0.797	0.799	0.801649	0.796021	0.808845	0.822698	0.830566	0.831492	0.831072	0.848283	0.780037	0.774161	0.78991	0.810342	0.802665	0.819382	0.788598	0.739666	0.79606	0.836727	0.780147	0.836941	0.77522	0.868495	0.918279	0.896508	0.83823	0.818608	0.77594	0.409692	0.633172	0.571643	0.587851	0.544034	0.587535	0.841216	0.836981	0.81827	0.814734
14	0.816	0.834	0.822	0.818798	0.823982	0.821061	0.826323	0.831975	0.853355	0.844396	0.856779	0.80371	0.803015	0.817476	0.826323	0.820508	0.834699	0.825944	0.793466	0.830314	0.854821	0.809429	0.842168	0.807946	0.876517	0.935126	0.9138	0.857534	0.833856	0.780102	0.12069	0.5	0.492419	0.501063	0.471411	0.509068	0.881406	0.840448	0.842147	0.808399
15	0.798	0.805	0.799	0.794819	0.79682	0.79772	0.8173	0.82651	0.83657	0.82505	0.843624	0.78016	0.788427	0.791712	0.823473	0.815556	0.837927	0.791746	0.752638	0.805276	0.835848	0.777031	0.837443	0.777031	0.871998	0.929362	0.903629	0.814819	0.807829	0.766857	0.547619	0.623616	0.532758	0.524188	0.454027	0.537884	0.839912	0.828575	0.806466	0.791282
16	0.783	0.797	0.804	0.79143	0.805874	0.811414	0.809136	0.815964	0.834443	0.843726	0.841944	0.767174	0.748044	0.777495	0.809136	0.774661	0.753508	0.792525	0.756821	0.798219	0.834464	0.779733	0.836088	0.779642	0.856011	0.916707	0.891471	0.847337	0.81836	0.750651	0.12	0.582418	0.570392	0.553441	0.471206	0.537518	0.836177	0.826444	0.822094	0.809042
17	0.807	0.824	0.81	0.821572	0.803173	0.813992	0.815786	0.820029	0.844091	0.84019	0.838564	0.785439	0.753893	0.800265	0.815786	0.774384	0.769816	0.82028	0.776568	0.810965	0.841398	0.791799	0.841085	0.791909	0.865813	0.927467	0.886353	0.820897	0.822901	0.78353	0.111111	0.394366	0.434821	0.439364	0.33268	0.465703	0.816239	0.826261	0.815305	0.804107
18	0.732	0.763	0.764	0.739984	0.749128	0.755946	0.789384	0.789413	0.797119	0.775767	0.808604	0.735424	0.734395	0.75603	0.789384	0.758091	0.789413	0.75253	0.713625	0.76484	0.800609	0.754914	0.811373	0.745358	0.826491	0.907757	0.868588	0.784669	0.78811	0.76459	0.333333	0.51462	0.577982	0.552526	0.410577	0.558106	0.808511	0.792868	0.787416	0.771124
avg	0.791167	0.804833	0.801278	0.795094	0.798551	0.800301	0.809118	0.814913	0.831772	0.828075	0.831926	0.779186	0.769247	0.790277	0.809933	0.795288	0.809875	0.796336	0.758553	0.802487	0.834542	0.787426	0.832809	0.786717	0.86648	0.915747	0.891345	0.824075	0.813917	0.771333	0.300677	0.501575	0.499577	0.504634	0.448712	0.510909	0.838124	0.823957	0.814658	0.798896

## Sheet: Impute5_variants
Reference	Main			Main Anc			Main 2-step		Main 2-step Anc			Main All			Main 2-step All			Main Anc All			Main 2-step Anc All
Filter	No filter	TV only	TS only	No filter	TV only	TS only	No filter	TS only	No filter	TV only	TS only	No filter	TV only	TS only	No filter	TV only	TS only	No filter	TV only	TS only	No filter	TV only	TS only	TV only before and after imputation	TV filt after imputation	MAF <0.05	MAF 0.05-0.1	MAF0.1-0.3	MAF >0.05	MAF>0.3	Heterozygotes only MAF <0.05	Heterozygotes only MAF 0.05-0.1	Heterozygotes only MAF0.1-0.3	Heterozygotes only MAF >0.05	Heterozygotes only MAF>0.3	Heterozygotes only	50K	ALL	TV	Method 3
Sample	VEM185	VEM185	VEM185	VEM185	VEM185	VEM185	VEM185	VEM185	VEM185	VEM185	VEM185	VEM185	VEM185	VEM185	VEM185	VEM185	VEM185	VEM185	VEM185	VEM185	VEM185	VEM185	VEM185	VEM185	VEM185	VEM185	VEM185	VEM185	VEM185	VEM185	VEM185	VEM185	VEM185	VEM185	VEM185	VEM185	VEM185	VEM185	VEM185	VEM185
1	94241	23726	56691	66720	19206	38860	81045	36536	76447	16101	31031	95808	25293	58258	88487	129364	27130	60180	107422	59757	121190	63202	63531	63978	88487	17211	8577	30640	94541	38526	420	746	9973	30104	13908	31280	653	10603	24934	138668
2	78589	24232	45699	87406	26096	51033	82511	59336	93529	20052	50820	80156	25799	47266	70178	82175	19626	44553	86982	50597	93615	51531	51154	51726	70178	15351	10900	19604	67643	20097	116	565	4735	18063	6085	18634	465	8458	19190	109433
3	68169	12519	32741	63285	18004	36904	59698	44185	55943	17171	36448	69736	14086	34308	47563	59698	13792	32749	63339	35742	68033	36102	35862	36247	47563	8541	6466	16355	51322	19066	97	334	3869	13511	6608	14807	283	5876	13271	84532
4	59325	18032	32523	72714	20498	42863	69355	48487	78798	19701	43720	60892	19599	34090	56855	83564	12252	48990	72168	39143	78215	40229	42496	40157	56855	7862	6863	19084	61641	22533	66	249	4085	15893	6980	16930	387	7350	16688	94425
5	52126	12181	29017	62417	18368	35850	52939	31453	66842	17787	35212	53693	13748	30584	48371	72077	17017	40430	62315	34716	65212	35216	35333	35216	48371	10021	7114	14199	46421	15683	69	373	3505	11697	5233	11544	252	4927	11315	80531
6	68554	16244	40158	67287	19247	38520	94472	44184	86280	17327	35517	70121	17811	41725	60277	75383	17542	44184	80255	46738	86206	47569	46150	47529	60277	12996	7796	19561	65236	23938	141	951	4598	18869	8155	19339	352	6636	14767	108579
7	69436	16651	37609	78072	22271	46688	89017	52742	80873	16908	35170	71003	18218	39176	60540	89017	16008	52633	78099	41298	80637	40915	45274	40664	60540	10945	8121	21512	61769	19296	191	416	3683	13337	4904	13685	391	6840	15216	102970
8	88285	23450	62382	88550	26139	57803	112878	65767	106590	23372	59267	89852	25017	63949	80655	111257	23523	65575	97925	54856	106723	56690	59455	56690	80655	21700	8460	27822	75508	24884	302	509	5589	20667	9480	21816	347	8268	20063	122854
9	71328	18177	43108	81913	23845	47516	94960	55295	87985	18145	47765	72895	19744	44675	65219	95389	22780	55520	81347	45154	88449	46815	48305	46815	65219	11531	6175	20703	65710	26180	149	331	4488	18314	8559	19465	385	7819	17163	106007
10	44299	11061	31982	52010	14486	29340	44628	24806	53990	13704	28668	45866	12628	33549	30690	46537	10534	33492	51554	28067	54036	25153	28566	25153	30690	8581	6753	13214	43807	15764	110	221	2787	9983	4373	9699	183	5101	11199	70832
11	51557	12602	42594	66283	14715	39211	60459	31033	55530	20063	39135	53124	14169	44161	49164	76933	15622	22833	65936	36290	70974	34856	38526	34510	49164	7435	9187	17068	54536	19419	35	411	4262	13562	5638	13462	260	5681	13645	80981
12	28449	5444	16789	26018	7392	14408	21818	16888	26500	6513	13262	30016	7011	18356	13298	21817	4759	10288	25710	14272	26288	11251	13253	11442	13298	5091	2772	5882	18255	6664	20	99	877	4613	2075	4578	106	2323	4795	39253
13	89472	23977	55356	70799	21161	42460	82972	38091	80842	18033	43751	91039	25544	56923	61726	104931	20783	60195	87829	50263	101568	47886	54156	47886	61726	9369	11411	28403	83185	29217	14	713	8929	27104	11956	27307	471	9451	22016	117349
14	76283	25132	47103	92509	27356	55463	65027	46420	97739	20346	55373	77850	26699	48670	63807	80015	16546	46420	92552	52820	96731	47051	55961	47257	63807	21120	14367	25525	69809	22129	89	579	5429	15993	6772	16798	561	8847	19899	118020
15	85589	22184	39964	82129	24284	49342	73061	55704	89876	17723	50096	87156	23751	41531	60625	71267	17234	41271	82638	45161	90369	42312	49109	42312	60625	8443	9092	22393	64299	22429	529	392	6304	17815	6421	19530	366	7362	17282	106621
16	48688	16806	40708	64618	19371	38340	40529	31662	67607	18412	37664	50255	18373	42275	42076	59370	10820	29382	64425	36309	67647	31894	37629	32215	42076	11468	7895	20005	54279	16575	85	313	2688	11213	4904	10894	228	6126	14575	81851
17	30865	9561	24278	32322	8908	22815	44305	19106	41130	10810	22016	32432	11128	25845	24381	34938	7040	25734	39067	16477	41246	19493	21875	19646	24381	9361	4061	9971	27555	9717	61	266	2375	6094	2425	7193	150	3368	7538	52837
18	26195	7196	20670	32460	8668	18594	29980	16759	34534	8230	18243	27762	8763	22237	23776	39281	6545	16759	32194	15816	34616	14160	18081	14160	23776	4898	1662	10072	29482	12807	57	322	2128	8264	3853	7684	139	3232	7305	44284
Total	1131450	299175	699372	1187512	340015	706010	1199654	718454	1281035	300398	683158	1159656	327381	727578	947688	1333013	279553	731188	1271757	703476	1371755	692325	744716	693603	947688	201924	137672	342013	1034998	364924	2551	7790	80304	275096	118329	284645	5979	118268	270861	1660027
Reference	Main			Main Anc			Main 2-step		Main 2-step Anc			Main All			Main 2-step All			Main Anc All			Main 2-step Anc All
Filter	No filter	TV only	TS only	No filter	TV only	TS only	No filter	TS only	No filter	TV only	TS only	No filter	TV only	TS only	No filter	TV only	TS only	No filter	TV only	TS only	No filter	TV only	TS only	TV only before and after imputation	TV filt after imputation	MAF <0.05	MAF 0.05-0.1	MAF0.1-0.3	MAF >0.05	MAF>0.3	Heterozygotes only MAF <0.05	Heterozygotes only MAF 0.05-0.1	Heterozygotes only MAF0.1-0.3	Heterozygotes only MAF >0.05	Heterozygotes only MAF>0.3		50K	ALL	TV	Method 3
Sample	KD037	KD037	KD037	KD037	KD037	KD037	KD037	KD037	KD037	KD037	KD037	KD037	KD037	KD037	KD037	KD037	KD037	KD037	KD037	KD037	KD037	KD037	KD037	KD037	KD037	KD037	KD037	KD037	KD037	KD037	VEM185	VEM185	VEM185	VEM185	VEM185	VEM185	KD037	KD037	KD037	KD037
1	91835	23998	57909	52327	15388	40290	79580	46792	60358	19281	30843	93402	25565	59476	90656	22803	31338	61196	108171	58902	120431	63081	66904	63081	90656	16794	10451	30243	95143	38806	245	1321	8830	29394	12858	29679	641	10664	24489	135741
2	91394	27718	54308	83734	29626	49735	110598	68095	102676	22440	60154	92961	29285	55875	86507	105957	23150	52920	100367	57972	102040	57372	46341	57368	86507	15407	10768	23666	75796	28749	18	265	2404	6898	3244	7769	492	10664	20505	114919
3	53318	11220	31098	61040	17075	35394	71847	31634	65871	16503	35143	54885	12787	32665	45643	89415	12991	41629	60384	33844	65108	35147	34467	35147	45643	8126	6190	15556	49019	18423	200	261	4317	13500	6458	14788	290	9184	12697	83115
4	61720	14035	34508	75161	21020	44179	69195	51322	78885	20271	35204	63287	15602	36075	58554	71847	14100	41258	74475	40149	78482	40803	44191	40803	58554	7691	7247	19672	62034	24300	79	392	3354	14267	7536	14763	389	5735	16448	95052
5	50233	15758	29166	61758	17941	35987	52649	32530	65745	17297	35303	51800	17325	30733	48281	85115	16943	29496	60846	33735	65930	34318	35389	34318	48281	10780	7524	13705	45160	16095	100	314	3190	11976	5834	13312	222	7323	11212	80558
6	71217	17093	54943	82174	23656	33597	95364	56703	86773	16778	34575	72784	18660	56510	62370	69877	17049	56703	81994	46113	86923	46584	47498	47046	62370	12973	7972	19633	65045	24052	191	817	3841	15809	6797	16844	353	5096	14833	107627
7	93941	21565	58025	86635	22151	60391	89328	53525	83656	22439	45533	95508	23132	59592	84947	75544	26722	53525	83486	52540	98626	51774	56998	51684	84947	10646	8512	28587	79025	28243	1	29	841	2397	1084	2395	526	6725	18720	113890
8	95583	24891	57655	101843	24057	47093	94634	55424	108425	22417	49325	97150	26458	59222	84596	107818	24974	68563	101136	57061	108723	58235	62325	58640	84596	21508	9223	28754	78286	28338	105	473	4857	19918	9571	19664	357	8780	20628	125184
9	69919	21174	41583	80860	23260	47477	94054	39625	87321	17513	47381	71486	22741	43150	63440	94230	22463	54341	80647	44724	87660	46252	48115	46035	63440	12274	6136	20337	64457	26708	104	703	5595	19746	9681	20204	184	8370	17112	106719
10	46655	12816	32774	52120	14841	30066	34415	20931	54595	13925	29045	48222	14383	34341	35308	49553	10654	26058	52413	28788	54598	25748	28856	26023	35308	5324	2632	14222	42399	14090	10	55	2682	8208	3282	8691	330	5197	11154	70677
11	66577	12513	29100	63783	18782	37624	74243	24578	70126	18522	37901	68144	14080	30667	43668	73556	13890	24964	63476	34743	69667	31363	38052	30871	43668	15260	9415	16749	51653	16555	52	432	4176	14607	5948	14602	228	7517	13151	79485
12	23321	4530	18419	27727	7623	15715	22820	14880	27457	6879	14071	24888	6097	19986	14424	34874	5447	12734	27508	15217	27498	12235	13945	12361	14424	2509	2759	5738	19056	6558	1	68	685	3697	1577	3862	109	5711	5064	39575
13	98333	23345	59258	72756	21841	43386	83583	48498	79929	17259	44172	99900	24912	60825	66416	74431	21601	62586	94150	53379	101069	48807	55776	48616	66416	15920	11420	26740	77797	29382	134	325	5496	18397	9778	19228	479	2426	21627	119266
14	82211	20983	50163	97539	28576	58749	110759	48764	102059	21465	58853	83778	22550	51730	67387	23880	27019	66930	97569	54965	102599	49474	44211	49474	67387	21292	14581	27475	74288	23272	128	558	4117	14866	6365	15506	594	9255	21133	119794
15	66316	16774	51245	79013	23217	47295	90525	52588	86526	17916	46949	67883	18341	52812	56480	108036	16101	52683	79064	42882	87411	40885	46666	40885	56480	20968	9554	20875	59390	21683	537	963	5754	17768	7454	20395	364	9286	16662	103733
16	42860	10737	35905	45080	17695	34524	39600	28176	62769	17063	34477	44427	12304	37472	37718	110759	9625	27563	58674	24402	62800	29283	33848	29584	37718	11669	7307	16222	46015	15593	85	308	3133	11476	5354	11990	216	6899	13574	76924
17	40756	11697	23818	47898	13397	21942	35465	24488	47811	12762	26683	42323	13264	25385	33807	92070	9235	18948	48219	22885	47521	23216	26706	23304	33807	3624	4338	10736	33949	12622	1	71	857	2155	523	2202	176	5560	8702	56479
18	22642	6324	13828	29070	8030	16665	27044	13584	31842	7609	16512	24209	7891	15395	17126	65031	7368	13584	28680	14582	31431	13053	16587	13296	17126	5051	1725	9146	26275	10738	73	302	2318	8956	4201	8504	130	3969	6335	41810
Total	1168831	297171	733705	1200518	348176	700109	1275703	712137	1302824	308339	682124	1197037	325377	761911	997328	1354796	310670	765681	1301259	716883	1398517	707630	746875	708536	997328	217816	137754	348056	1044787	384207	2064	7657	66447	234035	107545	244398	6080	128361	274046	1670548
Reference	Main			Main Anc			Main 2-step		Main 2-step Anc			Main All			Main 2-step All			Main Anc All			Main 2-step Anc All
Filter	No filter	TV only	TS only	No filter	TV only	TS only	No filter	TS only	No filter	TV only	TS only	No filter	TV only	TS only	No filter	TV only	TS only	No filter	TV only	TS only	No filter	TV only	TS only	TV only before and after imputation	TV filt after imputation	MAF <0.05	MAF 0.05-0.1	MAF0.1-0.3	MAF >0.05	MAF>0.3	Heterozygotes only MAF <0.05	Heterozygotes only MAF 0.05-0.1	Heterozygotes only MAF0.1-0.3	Heterozygotes only MAF >0.05	Heterozygotes only MAF>0.3		50K	ALL	TV	Method 3
Sample	KD033	KD033	KD033	KD033	KD033	KD033	KD033	KD033	KD033	KD033	KD033	KD033	KD033	KD033	KD033	KD033	KD033	KD033	KD033	KD033	KD033	KD033	KD033	KD033	KD033	KD033	KD033	KD033	KD033	KD033	VEM185	VEM185	VEM185	VEM185	VEM185	VEM185	KD033	KD033	KD033	KD033
1	110189	28652	66065	60197	17838	33334	83243	48521	78903	19644	34711	111756	30219	67632	104405	131391	29913	66078	119128	64917	122592	65796	66547	65796	104405	15134	9021	31158	95848	39093	107	646	4301	14586	6147	14642	671	10822	25124	146650
2	85796	22387	49029	91115	23500	41591	88604	51677	93119	22572	50602	87363	23954	50596	75827	87829	26961	48413	90700	52353	92502	52149	50271	51861	75827	14589	11987	21477	67023	23500	89	321	3293	10515	4461	11043	435	8591	19440	113615
3	68232	19285	40678	72888	21253	41310	67490	38420	63320	16896	30550	69799	20852	42245	59274	81022	16954	37726	72502	41184	73056	40644	37795	40628	59274	7387	6157	18077	55660	22168	34	41	1459	5692	2977	6314	320	6533	14991	91911
4	69671	20486	50326	78626	23179	45054	85370	43100	68753	19439	36253	71238	22053	51893	65499	86242	19099	43347	78515	43248	80195	43160	43549	43078	65499	7843	6309	21840	63004	24294	139	255	2534	9247	4180	9754	373	7771	17629	100286
5	70919	18526	43151	67004	20642	38253	73306	26103	67106	19830	36019	72486	20093	44718	54925	58510	19257	42032	57513	37489	66742	36570	35399	36570	54925	10200	5820	14991	47408	18521	71	196	1855	6185	2476	6586	235	5074	11662	84770
6	80708	19256	45510	87338	26032	49415	83900	44803	88258	21535	45385	82275	20823	47077	70125	83900	20287	55892	86054	50661	86825	50119	44849	50119	70125	11874	7168	20818	66452	26458	72	348	2462	9934	4934	10481	354	6893	15397	112817
7	90704	18975	55779	84323	24600	48700	92764	45055	69245	20217	36127	92271	20542	57346	68374	77771	19146	54679	84348	44244	83929	43816	45947	43888	68374	10447	7872	22095	62338	22228	48	127	2180	6732	2884	7583	391	7099	16231	107527
8	108107	29708	65081	97079	29301	53723	104442	71506	113429	29611	49193	109674	31275	66648	99813	76698	29231	71851	113027	62465	113397	62735	62910	62499	99813	20962	8269	30106	81453	31466	89	209	1852	7476	4068	8156	365	9170	21810	135103
9	90892	22855	52898	98877	24111	45736	93775	52026	99597	24003	53394	92459	24422	54465	83258	92866	27148	52282	98430	53649	98458	53908	44048	53908	83258	10209	5423	23434	76297	32513	22	106	1703	6494	3011	6866	378	9108	20017	118828
10	59349	14495	29780	56105	16505	31097	49942	35464	56482	15673	29492	60916	16062	31347	36784	39418	10190	25583	56050	30444	55830	27415	29647	25825	36784	2327	6410	14417	43254	15813	1	76	1464	5504	2761	5130	198	5400	11889	75597
11	67907	20891	41131	72824	22292	42866	71088	35421	74088	22203	41419	69474	22458	42698	57102	80475	17141	39137	72660	39756	73831	36050	41788	35975	57102	14328	8900	15857	54581	21915	39	61	1247	4681	2346	5271	248	6045	14275	86365
12	30412	4311	18013	27753	8106	15149	19498	18257	27642	7344	13800	31979	5878	19580	13944	31585	5701	11902	27937	15144	27775	11958	13578	11563	13944	2275	1319	5345	18854	6204	5	119	664	3226	1358	3691	116	2469	5357	41154
13	107319	26878	59112	79429	24648	46033	75578	50824	68100	21376	44769	108886	28445	60679	75289	114118	26508	65934	102625	58637	108070	51982	56763	52563	75289	11394	11218	33121	91779	32882	93	523	4564	16307	6826	16139	498	10248	23621	128932
14	93667	28534	68773	82358	25920	47211	93472	55006	104920	24908	58267	95234	30101	70340	73183	93472	25270	54919	103015	57681	104330	49839	45472	50272	73183	16000	13972	28832	77346	25060	7	191	2176	8015	4114	8505	602	9687	22151	125130
15	94201	21269	46836	75910	22354	41428	98877	44434	92574	22080	51046	95768	22836	48403	66489	99660	21830	57822	89514	48783	92561	44168	51084	44168	66489	19472	9189	23963	67150	25054	161	507	3334	10034	3822	10599	383	7690	18110	110649
16	53032	13447	26541	66105	20113	37932	71013	31914	67151	19755	36196	54599	15014	28108	46026	71013	14167	40758	65992	36534	67181	31010	35864	31312	46026	7583	6982	19121	54362	15281	6	212	2123	7446	2782	7142	245	6038	14727	83441
17	41565	9084	30398	48071	11442	27075	42965	30068	47562	13233	24850	43132	10651	31965	29887	42965	11258	14762	47687	27096	47677	22012	24738	22179	29887	3299	3884	11518	36113	13606	4	84	994	3123	1188	3639	191	4128	9301	59436
18	32225	8351	22505	35554	9878	15893	34114	18567	36795	7286	18382	33792	9918	24072	24341	34114	7941	18567	35241	17583	37045	15977	17907	15935	24341	1299	1507	10513	31128	11595	2	88	1890	5654	1545	5859	152	3602	8097	46147
Total	1354895	347390	811606	1281556	371714	701800	1329441	741166	1317044	347605	690455	1383101	375596	839812	1104545	1383049	348002	801684	1400938	781868	1431996	739308	748156	738139	1104545	186622	131407	366683	1090050	407651	989	4110	40095	140851	61880	147400	6155	126368	289829	1768358

## Sheet: Beagle5_concordance
Reference	Main	Main Anc		Main 2-step		Main 2-step Anc			Main All			Main 2-step All			Main Anc All			Main 2-step Anc All
Filter	No filter	No filter	TS only	No filter	TS only	No filter	TV only	TS only	No filter	TV only	TS only	No filter	TV only	TS only	No filter	TV only	TS only	No filter	TV only	TS only	TV only before and after imputation	TV filt after imputation	MAF <0.05	MAF 0.05-0.1	MAF0.1-0.3	MAF >0.05	MAF>0.3	Method 3
Sample	VEM185	VEM185	VEM185	VEM185	VEM185	VEM185	VEM185	VEM185	VEM185	VEM185	VEM185	VEM185	VEM185	VEM185	VEM185	VEM185	VEM185	VEM185	VEM185	VEM185	VEM185	VEM185	VEM185	VEM185	VEM185	VEM185	VEM185	VEM185
1	0.849546	0.853776	0.881604	0.910766	0.936081	0.945965	0.941827	0.943371	0.856821	0.911155	0.881996	0.90505	0.923556	0.924924	0.881458	0.861215	0.882165	0.916483	0.881403	0.928531	0.940374	0.942638	0.811175	0.9265	0.950841	0.922919	0.939847	0.915192
2	0.831055	0.835285	0.86276	0.908652	0.922532	0.886612	0.92127	0.915368	0.883229	0.898597	0.879982	0.912727	0.894737	0.903401	0.860365	0.855698	0.816203	0.90556	0.846038	0.911892	0.905296	0.906633	0.838624	0.933219	0.889464	0.933598	0.943984	0.912471
3	0.875509	0.879739	0.842084	0.913177	0.902663	0.923671	0.925158	0.915003	0.896841	0.913325	0.854801	0.913177	0.926875	0.902663	0.894443	0.853919	0.806799	0.915145	0.885696	0.911605	0.91748	0.915161	0.89404	0.950549	0.936588	0.929862	0.944594	0.91006
4	0.866613	0.870843	0.897641	0.927762	0.91376	0.941132	0.936161	0.904546	0.884882	0.91992	0.873662	0.925133	0.923633	0.921923	0.908957	0.883275	0.860281	0.931319	0.896457	0.931291	0.941336	0.937912	0.609302	0.92844	0.933708	0.933777	0.955333	0.908296
5	0.860893	0.865123	0.898481	0.917132	0.90317	0.929857	0.936406	0.926642	0.861068	0.931782	0.880463	0.910761	0.929362	0.899673	0.867993	0.905675	0.869307	0.923214	0.898336	0.920472	0.932677	0.934819	0.605178	0.928196	0.939494	0.930733	0.956221	0.912219
6	0.872632	0.876862	0.853053	0.929189	0.912847	0.918673	0.930795	0.925403	0.855726	0.947421	0.86764	0.915423	0.924087	0.912847	0.869357	0.867042	0.887761	0.913417	0.883881	0.939619	0.926846	0.928106	0.863636	0.930693	0.949432	0.931523	0.948588	0.903558
7	0.889833	0.894063	0.870672	0.912218	0.89078	0.924932	0.908566	0.919437	0.869344	0.915846	0.867269	0.912218	0.918132	0.908955	0.883819	0.864781	0.880582	0.930475	0.89422	0.914639	0.926367	0.916496	0.879908	0.943598	0.937162	0.925482	0.948218	0.904401
8	0.891842	0.896072	0.889276	0.922964	0.92491	0.934303	0.92019	0.926677	0.887968	0.931511	0.860981	0.925773	0.925675	0.91868	0.878836	0.883383	0.883738	0.931386	0.899703	0.928495	0.943126	0.940205	0.859112	0.912859	0.93293	0.93715	0.955562	0.912669
9	0.883797	0.888027	0.895495	0.913855	0.915881	0.913837	0.927186	0.928594	0.887554	0.899337	0.860866	0.907447	0.915004	0.924864	0.895848	0.885408	0.83205	0.930859	0.885298	0.92408	0.924294	0.925928	0.877451	0.917665	0.919642	0.937646	0.941857	0.913353
10	0.873833	0.878063	0.869073	0.91782	0.907701	0.954238	0.949843	0.903174	0.893898	0.927168	0.893505	0.91782	0.928622	0.907701	0.900184	0.889887	0.877336	0.923877	0.884513	0.923138	0.948646	0.94812	0.857143	0.9375	0.94291	0.938324	0.935394	0.906473
11	0.884719	0.888949	0.881222	0.928216	0.936238	0.940638	0.945883	0.926926	0.894538	0.880387	0.875574	0.928216	0.927213	0.936238	0.89081	0.893347	0.892829	0.938275	0.873089	0.933235	0.941251	0.944141	0.768448	0.956764	0.939636	0.946332	0.952617	0.910067
12	0.85039	0.85462	0.911609	0.92883	0.940798	0.960661	0.949182	0.929221	0.914257	0.938272	0.889389	0.92883	0.868937	0.940798	0.893468	0.901032	0.824898	0.936474	0.902235	0.939402	0.95621	0.959976	0.823529	0.86	0.918836	0.945975	0.95024	0.906511
13	0.896586	0.900816	0.898992	0.936057	0.94108	0.959421	0.940522	0.946602	0.868581	0.905816	0.918015	0.938637	0.930745	0.940277	0.880118	0.867784	0.881365	0.937647	0.890307	0.94073	0.949235	0.950237	0.307033	0.963312	0.946121	0.945856	0.959767	0.920384
14	0.91981	0.92404	0.905386	0.93178	0.935775	0.94779	0.939106	0.933302	0.912665	0.904398	0.87632	0.93178	0.932894	0.935775	0.892776	0.908532	0.923341	0.935395	0.891843	0.935553	0.943302	0.941475	0.80786	0.922799	0.944937	0.948881	0.965432	0.907413
15	0.888352	0.892582	0.908067	0.933886	0.935217	0.938517	0.940671	0.911966	0.897789	0.910637	0.873875	0.931159	0.928531	0.9246	0.907593	0.877757	0.89554	0.947516	0.875878	0.925692	0.928349	0.923714	0.90455	0.900937	0.949247	0.940866	0.946703	0.910488
16	0.892538	0.896768	0.897377	0.932571	0.922548	0.936445	0.941141	0.936271	0.875881	0.9374	0.887368	0.932571	0.924743	0.922548	0.87862	0.868355	0.900325	0.928566	0.87969	0.944671	0.930745	0.927049	0.792627	0.920886	0.951309	0.93929	0.949816	0.916276
17	0.893243	0.897473	0.769483	0.938645	0.926071	0.939071	0.92387	0.938614	0.88778	0.929235	0.892225	0.938645	0.922512	0.926071	0.903052	0.873567	0.831873	0.939498	0.900715	0.935498	0.945637	0.940289	0.787234	0.924406	0.968105	0.9481	0.935865	0.911313
18	0.91865	0.92288	0.901167	0.927392	0.920917	0.946025	0.936807	0.942078	0.912644	0.849507	0.920562	0.929539	0.910807	0.920917	0.899316	0.825772	0.896565	0.925807	0.895008	0.932328	0.947819	0.949854	0.513944	0.957871	0.942682	0.923306	0.948143	0.905013
avg	0.879991	0.884221	0.879636	0.92394	0.921609	0.935655	0.934144	0.926289	0.885637	0.913984	0.880805	0.922495	0.919781	0.920714	0.888167	0.875913	0.869053	0.928384	0.886906	0.928937	0.936055	0.935153	0.766711	0.928678	0.938502	0.936646	0.948788	0.910342
Reference	Main	Main Anc		Main 2-step		Main 2-step Anc			Main All			Main 2-step All			Main Anc All			Main 2-step Anc All
Filter	No filter	No filter	TS only	No filter	TS only	No filter	TV only	TS only	No filter	TV only	TS only	No filter	TV only	TS only	No filter	TV only	TS only	No filter	TV only	TS only	TV only before and after imputation	TV filt after imputation	MAF <0.05	MAF 0.05-0.1	MAF0.1-0.3	MAF >0.05	MAF>0.3	Method 3
Sample	KD037	KD037	KD037	KD037	KD037	KD037	KD037	KD037	KD037	KD037	KD037	KD037	KD037	KD037	KD037	KD037	KD037	KD037	KD037	KD037	KD037	KD037	KD037	KD037	KD037	KD037	KD037	KD037
1	0.861838	0.884838	0.862821	0.918852	0.929239	0.928889	0.934051	0.919177	0.889376	0.933637	0.861471	0.914501	0.913228	0.91814	0.896685	0.87903	0.896685	0.928493	0.879026	0.918526	0.939665	0.939997	0.349327	0.922211	0.953589	0.936764	0.956868	0.923553
2	0.776888	0.799888	0.827287	0.919312	0.840233	0.897836	0.879706	0.875776	0.858651	0.895579	0.73594	0.897176	0.859566	0.875751	0.764098	0.86387	0.764098	0.880128	0.862807	0.883384	0.829189	0.820214	0.526316	0.857143	0.773484	0.900636	0.953054	0.954115
3	0.849187	0.872187	0.843037	0.902282	0.909585	0.924364	0.939641	0.922115	0.896811	0.913988	0.833069	0.902282	0.921275	0.909585	0.867526	0.856649	0.867526	0.907795	0.896329	0.942279	0.936541	0.93416	0.858974	0.928803	0.9595	0.926266	0.956429	0.911931
4	0.844609	0.867609	0.857464	0.933122	0.926856	0.943648	0.942254	0.935371	0.891855	0.903468	0.885921	0.920187	0.918357	0.908748	0.909707	0.89237	0.909707	0.914868	0.895396	0.936107	0.93758	0.932007	0.605978	0.96124	0.943412	0.937418	0.944124	0.917485
5	0.836364	0.859364	0.877061	0.92092	0.943365	0.945135	0.945507	0.951281	0.917156	0.925683	0.876923	0.935268	0.90212	0.931318	0.884573	0.855376	0.884573	0.946956	0.898403	0.951781	0.929082	0.928968	0.484513	0.918478	0.947875	0.94527	0.95844	0.916878
6	0.844699	0.867699	0.864562	0.922096	0.922787	0.935223	0.910862	0.915953	0.881062	0.918591	0.886328	0.922096	0.9232	0.922787	0.856399	0.853517	0.856399	0.924167	0.871906	0.91401	0.921515	0.918685	0.785455	0.951317	0.927385	0.944133	0.952105	0.917134
7	0.789062	0.812062	0.772074	0.86137	0.874311	0.882762	0.916926	0.855079	0.826558	0.924152	0.778163	0.86137	0.915309	0.874311	0.771834	0.863195	0.771834	0.788233	0.870738	0.863309	0.876516	0.861763	0.348837	0.59434	0.940165	0.913864	0.915009	0.964696
8	0.895046	0.918046	0.89878	0.929027	0.919106	0.946108	0.936607	0.931827	0.899801	0.934637	0.893436	0.940478	0.942045	0.93262	0.881919	0.88501	0.881919	0.948649	0.889262	0.929765	0.939278	0.937386	0.815951	0.955752	0.953224	0.94798	0.95451	0.918236
9	0.850697	0.873697	0.887398	0.919193	0.906051	0.935091	0.918435	0.920048	0.901495	0.917153	0.880083	0.927399	0.925367	0.917278	0.887251	0.856421	0.887251	0.921474	0.861901	0.916104	0.931143	0.930796	0.677612	0.959239	0.910992	0.935728	0.947074	0.91542
10	0.880315	0.903315	0.888617	0.91375	0.914024	0.938757	0.944272	0.918569	0.901967	0.922245	0.842661	0.91375	0.943051	0.896011	0.86694	0.902526	0.86694	0.944321	0.889878	0.930962	0.948892	0.947157	0.59375	0.903846	0.949029	0.94158	0.953844	0.923085
11	0.876145	0.899145	0.900756	0.914141	0.932371	0.947496	0.948537	0.935981	0.891515	0.942149	0.894595	0.914387	0.91805	0.932371	0.904451	0.896218	0.904451	0.939682	0.898448	0.943642	0.925819	0.923531	0.779904	0.915646	0.954521	0.935238	0.947066	0.91155
12	0.862887	0.885887	0.892414	0.92656	0.945729	0.953983	0.976808	0.934313	0.863497	0.952654	0.886364	0.928138	0.921224	0.945729	0.894045	0.887588	0.894045	0.943221	0.90539	0.958061	0.959169	0.962119	0.93617	0.765517	0.959424	0.949957	0.967133	0.916279
13	0.900583	0.923583	0.895277	0.943778	0.936523	0.94595	0.943117	0.941567	0.871061	0.880601	0.835624	0.942796	0.93898	0.943863	0.844942	0.879323	0.844942	0.939915	0.878571	0.942511	0.942174	0.946661	0.815498	0.963178	0.958516	0.942921	0.956882	0.93433
14	0.873773	0.896773	0.898546	0.934029	0.920675	0.943759	0.922517	0.9364	0.891921	0.935182	0.870524	0.934029	0.93702	0.920675	0.90706	0.882353	0.90706	0.936785	0.88298	0.925459	0.923077	0.922378	0.789017	0.954976	0.940082	0.944284	0.951402	0.922345
15	0.89614	0.91914	0.901766	0.929152	0.93703	0.935099	0.941744	0.931373	0.910919	0.932607	0.894484	0.919392	0.931217	0.936121	0.895156	0.884969	0.895156	0.934831	0.875039	0.937104	0.947467	0.945301	0.871329	0.969046	0.952563	0.94915	0.933073	0.911744
16	0.853871	0.876871	0.920055	0.94229	0.930813	0.937301	0.949475	0.920184	0.881006	0.871639	0.920984	0.94229	0.926415	0.930813	0.875639	0.915229	0.875639	0.941148	0.891409	0.917914	0.946187	0.946046	0.769608	0.929336	0.941428	0.927599	0.942757	0.918626
17	0.873095	0.896095	0.876765	0.945331	0.912316	0.958102	0.949695	0.913106	0.885934	0.907407	0.883721	0.945331	0.92266	0.912316	0.879641	0.879735	0.879641	0.934024	0.873903	0.9361	0.948409	0.955643	0.64	0.888	0.91691	0.939832	0.96475	0.960374
18	0.873414	0.896414	0.924352	0.919686	0.933185	0.94211	0.912607	0.948464	0.901473	0.935065	0.92445	0.919686	0.950974	0.933185	0.940381	0.886558	0.940381	0.941776	0.912932	0.947226	0.95491	0.955076	0.830189	0.913655	0.955252	0.950352	0.967121	0.899787
avg	0.857701	0.880701	0.877168	0.921938	0.918567	0.935645	0.934042	0.922588	0.886781	0.919246	0.865819	0.921142	0.922781	0.918979	0.873792	0.878885	0.873792	0.92667	0.88524	0.927458	0.929812	0.928216	0.693246	0.902874	0.935408	0.937165	0.951202	0.924309
Reference	Main	Main Anc		Main 2-step		Main 2-step Anc			Main All			Main 2-step All			Main Anc All			Main 2-step Anc All
Filter	No filter	No filter	TS only	No filter	TS only	No filter	TV only	TS only	No filter	TV only	TS only	No filter	TV only	TS only	No filter	TV only	TS only	No filter	TV only	TS only	TV only before and after imputation	TV filt after imputation	MAF <0.05	MAF 0.05-0.1	MAF0.1-0.3	MAF >0.05	MAF>0.3	Method 3
Sample	KD033	KD033	KD033	KD033	KD033	KD033	KD033	KD033	KD033	KD033	KD033	KD033	KD033	KD033	KD033	KD033	KD033	KD033	KD033	KD033	KD033	KD033	KD033	KD033	KD033	KD033	KD033	KD033
1	0.73794	0.700846	0.757216	0.74511	0.727637	0.723464	0.744266	0.735911	0.735147	0.762977	0.716969	0.737598	0.75152	0.745928	0.740305	0.664146	0.758802	0.741496	0.661968	0.722703	0.753839	0.742231	0.72997	0.79347	0.776758	0.746546	0.766266	0.923211
2	0.719875	0.723746	0.752265	0.727045	0.69806	0.658415	0.706243	0.691258	0.751008	0.727484	0.707778	0.72925	0.700133	0.709979	0.682549	0.714623	0.713362	0.735168	0.670104	0.71326	0.739425	0.725383	0.611801	0.804752	0.720067	0.738728	0.74413	0.913962
3	0.731766	0.757204	0.730402	0.738936	0.713219	0.753753	0.786785	0.710461	0.704174	0.816456	0.733234	0.738936	0.7747	0.732049	0.72447	0.754153	0.721628	0.752373	0.693308	0.731031	0.784707	0.746732	0.727778	0.770677	0.743778	0.749481	0.75506	0.918419
4	0.723721	0.758367	0.741119	0.730891	0.714751	0.759877	0.770339	0.751046	0.735597	0.793407	0.735936	0.719731	0.744159	0.743463	0.76848	0.740815	0.755014	0.746377	0.685825	0.745749	0.769166	0.74304	0.627551	0.744395	0.767587	0.739935	0.763535	0.906205
5	0.712014	0.720751	0.76028	0.719184	0.743925	0.739134	0.755551	0.74906	0.707025	0.791813	0.770252	0.720113	0.730926	0.728434	0.735742	0.737246	0.765387	0.726577	0.683214	0.741405	0.749386	0.724732	0.686147	0.790698	0.745648	0.728507	0.75324	0.905641
6	0.71378	0.760472	0.728185	0.72095	0.711458	0.724861	0.761995	0.723665	0.720944	0.783592	0.733299	0.72095	0.732372	0.711458	0.745644	0.733364	0.745549	0.733709	0.660291	0.719877	0.760118	0.743861	0.666667	0.738462	0.754672	0.746841	0.751348	0.905447
7	0.701565	0.733499	0.754717	0.708735	0.67127	0.721018	0.729228	0.716798	0.729183	0.759036	0.746538	0.708735	0.713263	0.67127	0.731294	0.698261	0.730287	0.714266	0.663921	0.714852	0.713594	0.69187	0.631336	0.80303	0.748499	0.725443	0.730657	0.910064
8	0.712393	0.755077	0.757206	0.719563	0.693915	0.728879	0.765347	0.738467	0.728416	0.763867	0.730536	0.726314	0.744503	0.725814	0.743032	0.715881	0.761301	0.744458	0.666942	0.705876	0.734033	0.72802	0.670213	0.775862	0.753615	0.726825	0.762143	0.928679
9	0.709804	0.718141	0.722928	0.716974	0.702852	0.735724	0.750607	0.71958	0.731035	0.798184	0.728858	0.714153	0.741405	0.718374	0.73246	0.730282	0.748258	0.721924	0.674454	0.720128	0.7622	0.738824	0.627778	0.769517	0.755844	0.725837	0.749805	0.928522
10	0.709884	0.722361	0.737725	0.717054	0.704714	0.742622	0.753858	0.746863	0.735162	0.786116	0.718357	0.717054	0.738607	0.704714	0.739779	0.706714	0.762953	0.73883	0.666328	0.736738	0.779874	0.748553	0.723404	0.775	0.773304	0.734243	0.754083	0.90488
11	0.715206	0.734071	0.772751	0.722376	0.688169	0.732764	0.748385	0.735225	0.731027	0.812564	0.723246	0.722376	0.751797	0.688169	0.786663	0.67108	0.788969	0.736663	0.68148	0.718992	0.76107	0.748528	0.394444	0.797386	0.745476	0.746248	0.748863	0.926185
12	0.721598	0.773622	0.793465	0.728768	0.70852	0.730708	0.794347	0.777519	0.751689	0.81549	0.775264	0.728768	0.758396	0.715879	0.764076	0.729537	0.678877	0.754425	0.710444	0.762865	0.792268	0.759449	0.672619	0.692308	0.743946	0.760385	0.792773	0.894924
13	0.738586	0.74687	0.746437	0.745756	0.738934	0.746604	0.770646	0.743693	0.745687	0.797265	0.73864	0.733892	0.744131	0.739666	0.754104	0.709414	0.749256	0.748682	0.665088	0.747006	0.759769	0.742417	0.624555	0.755906	0.753319	0.754838	0.763119	0.919391
14	0.72378	0.751967	0.767123	0.73095	0.720189	0.738336	0.762636	0.738625	0.714689	0.808087	0.753634	0.73095	0.749331	0.721833	0.750379	0.721604	0.754568	0.736416	0.676582	0.736161	0.766427	0.743744	0.586441	0.761421	0.759527	0.747571	0.766923	0.916562
15	0.708644	0.752227	0.740404	0.715814	0.729492	0.714016	0.735371	0.718718	0.748983	0.763401	0.742612	0.732486	0.703495	0.716232	0.742196	0.691548	0.740075	0.71252	0.657705	0.724508	0.718284	0.698187	0.584158	0.735242	0.748492	0.746201	0.702805	0.916804
16	0.709431	0.758047	0.71682	0.716601	0.713499	0.714583	0.744994	0.731535	0.750127	0.778024	0.764629	0.716601	0.73862	0.709002	0.761142	0.727706	0.762263	0.729044	0.674287	0.732194	0.712364	0.693195	0.48913	0.723881	0.767895	0.737515	0.735173	0.915363
17	0.709848	0.72672	0.745652	0.717018	0.725162	0.752409	0.769011	0.725007	0.642294	0.773946	0.746805	0.717018	0.74	0.715488	0.7555	0.672207	0.798599	0.728096	0.667862	0.728761	0.766775	0.747746	0.6	0.75	0.776084	0.735875	0.759567	0.924347
18	0.726202	0.732555	0.664279	0.733372	0.741959	0.753312	0.761364	0.73649	0.741951	0.755668	0.729893	0.733372	0.733571	0.741959	0.706263	0.741935	0.740566	0.73415	0.684817	0.740762	0.778491	0.753785	0.652174	0.73399	0.746911	0.738487	0.772718	0.902021
avg	0.718113	0.740364	0.743832	0.725283	0.713763	0.731693	0.756165	0.732773	0.728008	0.782632	0.738693	0.724905	0.738385	0.718873	0.742449	0.714473	0.748651	0.733743	0.674701	0.730159	0.755655	0.734461	0.62812	0.762	0.754524	0.740528	0.754012	0.914479

## Sheet: Beagle5_variants
Reference	Main	Main Anc		Main 2-step		Main 2-step Anc			Main All			Main 2-step All			Main Anc All			Main 2-step Anc All
Filter	No filter	No filter	TS only	No filter	TS only	No filter	TV only	TS only	No filter	TV only	TS only	No filter	TV only	TS only	No filter	TV only	TS only	No filter	TV only	TS only	TV only before and after imputation	TV filt after imputation	MAF <0.05	MAF 0.05-0.1	MAF0.1-0.3	MAF >0.05	MAF>0.3	Method 3
Sample	VEM185	VEM185	VEM185	VEM185	VEM185	VEM185	VEM185	VEM185	VEM185	VEM185	VEM185	VEM185	VEM185	VEM185	VEM185	VEM185	VEM185	VEM185	VEM185	VEM185	VEM185	VEM185	VEM185	VEM185	VEM185	VEM185	VEM185	VEM185
1	11132	11158	6508	42255	20283	25192	9034	17925	17510	4133	9440	61347	12758	28459	15883	7794	8849	59411	28338	26036	12065	33573	842	1374	17911	61316	25530	143402
2	10325	10345	5683	38426	18244	18563	7571	16570	11807	2818	5983	39208	7395	18592	10031	5414	5551	36581	17991	16187	6615	18207	317	1090	9970	36260	14931	115825
3	8471	8493	4202	29944	13864	14110	5847	11411	8859	2118	5057	29944	5932	13864	7838	4162	4343	28914	13560	10911	5170	14282	270	519	7577	27801	12940	89320
4	8537	8563	5060	33906	17292	16115	6203	15181	9693	2286	5470	33636	6386	16342	8626	4510	4895	32829	15307	14530	5889	16496	131	506	7803	33122	13902	97947
5	7299	7325	3726	26451	11995	11931	5242	10156	8274	1762	4029	26627	5039	12384	7371	3591	3512	24359	11664	10382	4544	12420	187	530	6801	24603	9960	84886
6	11477	11479	6049	39537	19775	19192	7384	17355	12859	2865	7073	39495	7109	19775	11266	5543	6470	38622	17903	16573	6943	19209	361	1316	9275	39559	15148	112218
7	8211	8237	4275	32225	13767	13504	5505	12474	9721	2046	5090	32225	5641	13408	8193	3882	4476	28212	12748	11765	4743	12951	381	619	6935	29422	10749	105527
8	12200	12226	6128	44773	22430	21574	8728	21144	12959	3101	6602	44027	8606	23193	11714	5598	6119	43044	20874	20763	7827	22265	561	859	11253	44226	18536	124160
9	10276	10302	4970	38710	17878	19674	7602	14851	10711	2850	6045	39493	7794	18353	10528	5455	4647	35893	16710	15738	6776	19138	358	613	8526	37624	15713	109638
10	6063	6092	2841	21823	9559	10030	3939	7938	6900	1604	3398	21823	3942	9559	6836	3071	2911	20353	9612	8143	3362	8827	234	390	5120	21147	7717	73378
11	6587	6620	3346	28939	12892	16242	6502	11632	7337	2002	3624	28939	6535	12892	6698	3585	3424	27331	13532	11364	5976	16412	302	686	7425	27296	11319	87304
12	3101	3145	1382	10780	4243	3834	1625	3269	3636	836	1777	10780	1684	4243	3187	1484	1418	8845	4199	3364	1332	3142	56	129	1800	9683	3762	40393
13	9488	9491	5171	39818	20029	24187	9045	18667	13853	3395	7771	53109	10859	25332	12833	6629	6924	50106	26857	22570	10303	28700	358	919	14452	50381	22066	117408
14	9885	9890	5110	37561	18271	20241	7711	18079	10262	2838	5810	37561	7507	18271	10183	4579	5119	35444	17143	17420	7021	20205	185	765	9696	35157	13322	119748
15	9732	9747	5561	38110	17872	20424	8324	16554	10558	2731	5633	38279	8250	18259	9861	5134	5281	38634	17952	16531	7463	20742	815	673	12045	37931	13482	108609
16	7007	7019	3489	26112	11280	12318	4685	10475	7332	1752	3955	26112	4866	11280	6674	3463	3604	24360	10902	10432	4220	11615	172	582	5197	24461	10050	85252
17	4953	4972	2113	16645	7541	7059	3046	6422	5158	1300	2823	16645	3143	7541	4527	2363	2563	15311	7938	6222	2731	7228	111	428	4219	14998	4830	55686
18	4294	4320	2316	16004	7709	6117	2787	6392	4764	1033	3013	16464	2798	7709	4341	1711	2349	15024	6257	6489	2434	6516	129	432	3684	15205	6381	45990
Total	149038	149424	77930	562019	264924	280307	110780	236495	172193	41470	92593	595714	116244	279456	156590	77968	82455	563273	269487	245420	105414	291928	5770	12430	149689	570192	230338	1716691
Reference	Main	Main Anc		Main 2-step		Main 2-step Anc			Main All			Main 2-step All			Main Anc All			Main 2-step Anc All
Filter	No filter	No filter	TS only	No filter	TS only	No filter	TV only	TS only	No filter	TV only	TS only	No filter	TV only	TS only	No filter	TV only	TS only	No filter	TV only	TS only	TV only before and after imputation	TV filt after imputation	MAF <0.05	MAF 0.05-0.1	MAF0.1-0.3	MAF >0.05	MAF>0.3	Method 3
Sample	KD037	KD037	KD037	KD037	KD037	KD037	KD037	KD037	KD037	KD037	KD037	KD037	KD037	KD037	KD037	KD037	KD037	KD037	KD037	KD037	KD037	KD037	KD037	KD037	KD037	KD037	KD037	KD037
1	9148	9174	5145	33641	16415	19006	6855	13886	16650	3897	9241	56293	11640	27939	14679	6707	8332	52977	26362	24983	10606	30235	415	1885	15677	54233	21630	141076
2	4277	4297	2098	14743	7347	7136	2991	6768	4556	1175	2447	15662	2889	6999	4178	2183	1924	15125	7377	6151	2801	7523	50	366	4463	15300	6679	133224
3	7498	7520	3620	28430	13893	13871	5293	11354	8239	2104	4207	28430	5348	13893	7408	3962	3569	26878	13064	10856	4885	13493	335	574	7676	26368	10317	83780
4	8441	8467	4193	29663	14978	14552	5760	13590	9154	1928	4776	30541	5523	14948	8590	3731	4161	29241	13148	13142	5137	14146	223	620	6602	29179	12588	100508
5	7215	7241	3510	26668	11993	11714	4598	10915	7805	1694	3990	25588	4894	12787	7164	3874	3234	24654	11982	10876	4415	12385	219	507	5710	24802	11277	82627
6	9075	9077	4711	34621	16624	15867	6264	14113	10319	2426	5692	34621	6359	16624	8916	4708	4932	32149	16486	13850	5765	16043	432	1192	7484	31619	12325	112048
7	1711	1737	752	5909	2379	1905	883	1953	1830	463	898	5909	843	2379	1649	978	707	5118	2324	1680	795	1945	15	63	1367	5326	2024	135195
8	11288	11314	6260	42267	20031	21523	8392	18275	12195	3060	6506	41524	8290	19710	11947	5172	5863	40624	19056	17249	7827	22022	266	648	9741	41440	17248	128665
9	10952	10978	5556	40905	20378	22243	8051	17031	11879	2989	7185	41196	8456	21013	11072	5422	5839	39311	18193	17777	7424	21130	227	1059	9887	39440	17608	108438
10	4848	4877	2178	19504	8069	8446	3355	6678	5272	1364	2394	19504	3196	7884	4614	2287	2541	17367	7798	6621	3082	8478	38	329	4934	17584	6427	73419
11	8169	8202	3812	30855	14462	14834	6064	12632	8826	2280	4651	30813	6139	14462	8494	4076	4023	28509	13492	12993	5766	15628	163	673	7241	29171	12524	82357
12	2743	2787	1294	8655	3886	3545	1432	2987	3087	664	1716	9028	1415	3886	2703	1516	1156	7924	3914	2787	1339	3251	44	111	1466	7783	2972	41371
13	8699	8702	5061	35319	16834	20599	7577	15904	10586	3105	6080	39934	8602	18949	11100	5822	5738	40469	20577	17870	7837	21901	221	497	10513	41233	18486	124591
14	8943	8948	5066	32507	16098	15908	6334	14635	10654	2395	5446	32507	6100	16098	9585	4155	4792	32498	15989	13955	5664	16149	273	806	8033	32422	13195	125381
15	9863	9878	5719	40551	18333	23802	8778	16910	10829	2823	5578	41357	9125	18450	10673	5393	5174	40366	19740	17164	8062	22259	623	1534	10723	38899	15266	102803
16	6782	6794	3349	25831	12014	12333	4886	11425	6656	1718	3555	25831	4633	12014	6169	3077	3253	25171	12461	10981	4343	12046	157	434	6381	25688	10178	77738
17	1335	1354	683	6104	2726	3110	1246	2543	1499	441	722	6104	1193	2726	1313	929	687	6130	3486	2256	1103	2930	16	111	1567	6045	2080	66976
18	4448	4474	2566	17692	7528	6884	3185	6423	4712	1152	2900	17692	2929	7528	4248	2071	2224	16272	7151	5941	2499	6633	88	455	3565	17017	6736	40884
avg	125435	125821	65573	473865	223988	237278	91944	198022	144748	35678	77984	502534	97574	238289	134502	66063	68149	480783	232600	207132	89350	248197	3805	11864	123030	483549	199560	1761081
Reference	Main	Main Anc		Main 2-step		Main 2-step Anc			Main All			Main 2-step All			Main Anc All			Main 2-step Anc All
Filter	No filter	No filter	TS only	No filter	TS only	No filter	TV only	TS only	No filter	TV only	TS only	No filter	TV only	TS only	No filter	TV only	TS only	No filter	TV only	TS only	TV only before and after imputation	TV filt after imputation	MAF <0.05	MAF 0.05-0.1	MAF0.1-0.3	MAF >0.05	MAF>0.3	Method 3
Sample	KD033	KD033	KD033	KD033	KD033	KD033	KD033	KD033	KD033	KD033	KD033	KD033	KD033	KD033	KD033	KD033	KD033	KD033	KD033	KD033	KD033	KD033	KD033	KD033	KD033	KD033	KD033	KD033
1	5941	5967	3122	22778	11437	13591	5224	10068	8971	2337	5459	30035	6923	15158	8495	4216	4612	30018	14276	13701	6186	17006	246	1045	9819	28963	10953	168838
2	7051	7071	3820	24071	10940	11783	5306	10129	7453	1882	3931	23107	4735	10999	6962	3333	3860	22713	10981	9338	4475	12111	197	779	6441	22970	8399	130749
3	3683	3705	2143	13374	5730	5623	2310	5413	4218	1032	2460	13374	2321	5587	3689	2043	2092	11178	5491	4933	2114	5484	131	205	3138	11551	4775	107558
4	5843	5869	3192	20109	9657	10136	3797	8435	6652	1444	3676	20241	3886	9639	5905	2944	3313	19055	9057	8025	3672	9768	246	498	5281	19683	7672	114114
5	4927	4953	2496	15228	6705	8656	3369	5779	5203	1354	2786	15342	3219	6958	4786	2500	2512	14804	7363	5909	3050	7909	317	340	4412	14439	4591	97860
6	6443	6445	3630	22596	9922	12269	4828	8134	7518	1767	4215	22596	4518	9922	6590	3174	3434	21979	11289	8460	4376	11965	176	576	5411	21338	7944	127233
7	5297	5323	2720	16707	7874	8552	3458	5991	5447	1323	2857	16707	3388	7874	4877	2409	2445	15836	7013	6310	3244	8638	137	424	4363	16107	5770	121666
8	4993	5019	2732	16868	7504	8826	3790	6819	5096	1446	2890	16666	3386	7555	5092	2565	2762	15953	8072	6859	3218	8860	189	405	4013	16081	7453	153798
9	4657	4683	2617	15544	7614	7653	3094	6641	5281	1143	2801	15370	2933	7757	4865	2074	2684	13866	6727	6515	2827	7850	113	207	3557	14066	5772	141728
10	3434	3463	1848	12248	5995	4429	1954	4821	3431	838	2168	12248	2026	5995	3474	1400	1664	10914	4585	4861	1860	4784	102	124	2804	11999	4756	84529
11	2686	2719	1486	10676	4310	6005	2433	4068	2726	789	1649	10676	2196	4310	2548	1622	1316	10177	4953	4081	2389	6358	71	122	2554	10640	3951	101705
12	2707	2751	1287	8770	3476	3229	1630	2670	3227	716	1542	8770	1513	3530	2999	1230	1427	7800	3408	2535	1373	3195	113	270	1659	7267	2896	46641
13	6798	6801	3980	24073	11803	14729	5739	10701	9292	2332	5039	31197	6910	14405	8268	4348	4530	30255	15452	12664	6591	17844	351	864	8227	30777	12841	145269
14	4964	4969	2576	17928	8975	9574	3576	7240	5323	1339	2955	17928	3360	8963	5450	2592	2767	16657	8052	7620	3301	9006	173	300	3986	17159	7568	140079
15	5474	5489	2932	20881	10698	11727	4813	8478	6078	1652	3543	21497	4629	10144	6158	3363	3169	21211	10495	9507	4388	11821	295	822	6205	19787	6865	125082
16	4133	4145	2101	14810	6216	6527	2939	5586	4428	1055	2352	14810	3083	5962	3894	1983	2129	13098	6194	5572	2754	7151	90	291	3937	14074	5355	91758
17	2252	2271	1029	6598	3124	3358	1345	2531	2442	606	1227	6598	1295	3146	2129	1011	912	6997	3352	2359	1177	3068	105	219	1986	6408	1965	70108
18	3176	3202	1484	10111	5029	5118	2278	3748	3111	900	1570	10111	2054	5029	2943	1288	1256	10005	4163	3929	1940	5128	45	149	3143	9974	3869	52975
avg	84459	84845	45195	293370	137009	151785	61883	117252	95897	23955	53120	307273	62375	142933	89124	44095	46884	292516	140923	123178	58935	157946	3097	7640	80936	293283	113395	2021690

## Sheet: Glimpse_concordance
Reference	Main 2-step Anc All
	Method 3			Method 3 Asian included			Method 3 SE Asian + Asian included
Sample	VEM185	KD037	KD033	VEM185	KD037	KD033	VEM185	KD037	KD033
1	0.984072	0.987767	0.964966	0.983548	0.987286	0.963854	0.983536	0.987209	0.963747
2	0.983841	0.987433	0.964318	0.982986	0.98696	0.962745	0.982865	0.986867	0.962846
3	0.980835	0.986026	0.958443	0.980129	0.98535	0.957249	0.980028	0.985325	0.957403
4	0.981376	0.985914	0.959008	0.980799	0.985301	0.957157	0.980859	0.985243	0.957015
5	0.981319	0.986368	0.960158	0.980944	0.985815	0.958817	0.981031	0.985809	0.958801
6	0.981262	0.98596	0.95824	0.980788	0.985506	0.957028	0.980737	0.985462	0.956718
7	0.982058	0.985254	0.959062	0.98105	0.984997	0.95771	0.980973	0.984916	0.957901
8	0.983201	0.987647	0.964589	0.982787	0.987118	0.963109	0.982748	0.987077	0.963178
9	0.982228	0.986649	0.962639	0.981752	0.986102	0.961458	0.981666	0.986013	0.961268
10	0.979433	0.984719	0.955955	0.978668	0.984225	0.954148	0.978666	0.984282	0.95428
11	0.981617	0.986217	0.961235	0.981253	0.985739	0.959614	0.981215	0.985628	0.959637
12	0.978722	0.983427	0.954204	0.977727	0.982546	0.95192	0.977901	0.982571	0.951944
13	0.98579	0.988966	0.967222	0.985152	0.988631	0.966147	0.985211	0.98861	0.966171
14	0.98357	0.987292	0.961818	0.982739	0.986841	0.960399	0.982695	0.986881	0.960561
15	0.984316	0.988379	0.965184	0.983973	0.988002	0.964009	0.983982	0.987895	0.96397
16	0.984752	0.988132	0.96385	0.984146	0.987734	0.962868	0.984201	0.987596	0.962691
17	0.982278	0.986667	0.961347	0.981702	0.985965	0.960092	0.981772	0.986008	0.960109
18	0.980707	0.985363	0.95596	0.979982	0.984718	0.954335	0.979955	0.984759	0.954531
avg	0.982299	0.986566	0.961011	0.981673	0.986046	0.959592	0.981669	0.986008	0.959598

## Sheet: Glimpse_variants
Reference	Main 2-step Anc All
	Method 3			Method 3 Asian included			Method 3 SE Asian + Asian included
Sample	VEM185	KD037	KD033	VEM185	KD037	KD033	VEM185	KD037	KD033
1	175856	171650	154325	176965	173602	155280	177234	174807	155161
2	134387	118947	125086	135171	119056	125608	134658	119003	125294
3	103928	103328	91024	104993	104755	91606	104571	104662	91497
4	119899	116810	110817	120693	118242	111542	120661	118906	111601
5	98105	98001	95256	97926	98661	95273	97896	98649	95248
6	133877	128020	116758	135028	129437	117100	135422	130022	116725
7	122009	107295	110113	121908	106800	110345	122701	106961	110004
8	152051	156875	134798	153841	159038	135741	154501	159152	135279
9	132933	135278	118146	133923	136539	118786	133778	136953	118669
10	90436	84817	82917	90585	86084	83070	90931	85694	82646
11	103879	103939	88909	104048	104281	88915	104136	104677	88908
12	44293	43882	42995	44247	44321	42746	44238	44463	42562
13	147851	143034	144815	149573	144828	146124	149998	145357	145926
14	137750	135598	125174	138368	137243	126259	139100	137079	125928
15	131965	131266	120231	133130	132167	119418	132939	131738	119195
16	100317	96564	90006	101381	98503	90794	101493	98574	90505
17	64874	57125	59475	65498	56667	59773	65492	56709	59949
18	56368	56746	53056	57377	57421	53374	56708	57307	53219
avg	2050778	1989175	1863901	2064655	2007645	1871754	2066457	2010713	1868316

## Sheet: Coverages_concordance
Reference	Beagle5 - Main 2-step Anc All
Coverage	0.5x	0.5x	1x	1x	1.5x	1.5x	2x	2x	0.5x	0.5x	1x	1x	1.5x	1.5x	2x	2x	0.5x	0.5x	1x	1x	1.5x	1.5x	2x	2x
Sample	VEM185								KD037								KD033
1	0.939309	0.954639	0.916483	0.933563	0.927141	0.940015	0.941466	0.931653	0.921017	0.945946	0.928493	0.93087	0.939964	0.950587	0.938371	0.947074	0.72274	0.721803	0.741496	0.726558	0.751916	0.737806	0.748881	0.756697
2	0.920192	0.920192	0.90556	0.90556	0.924182	0.919825	0.932789	0.929414	0.933868	0.909793	0.880128	0.911357	0.883064	0.891948	0.91397	0.91659	0.718552	0.756586	0.735168	0.744484	0.733838	0.75877	0.759493	0.74928
3	0.936831	0.931869	0.915145	0.917429	0.940186	0.931778	0.929002	0.938889	0.869513	0.911263	0.907795	0.934116	0.941567	0.934273	0.946386	0.946386	0.71325	0.706313	0.752373	0.74325	0.75877	0.74897	0.751608	0.759493
4	0.941562	0.941562	0.931319	0.938138	0.943066	0.943066	0.944074	0.943351	0.947607	0.947607	0.914868	0.925981	0.932307	0.924527	0.936436	0.936436	0.722639	0.71045	0.746377	0.726577	0.748708	0.732349	0.741938	0.752866
5	0.912851	0.925119	0.923214	0.924714	0.933118	0.933118	0.931634	0.934377	0.937601	0.937601	0.946956	0.942978	0.942559	0.948404	0.942365	0.943635	0.731536	0.744027	0.726577	0.732779	0.732349	0.732835	0.745336	0.743187
6	0.888646	0.907021	0.913417	0.917098	0.930103	0.934882	0.940939	0.940604	0.925184	0.895609	0.924167	0.924167	0.932761	0.943163	0.937106	0.937106	0.716681	0.73805	0.733709	0.715937	0.739541	0.72114	0.731881	0.746409
7	0.899842	0.896762	0.930475	0.935076	0.940544	0.938368	0.945535	0.93815	0.870229	0.877551	0.788233	0.828938	0.905654	0.90872	0.860498	0.872582	0.732535	0.738247	0.714266	0.748044	0.717532	0.740188	0.747278	0.736281
8	0.907988	0.92976	0.931386	0.931386	0.938278	0.937893	0.942756	0.939466	0.945619	0.945619	0.948649	0.945518	0.939209	0.940906	0.944337	0.944337	0.731818	0.726741	0.744458	0.725375	0.744787	0.740896	0.750437	0.745229
9	0.911508	0.911508	0.930859	0.930859	0.933157	0.933157	0.939355	0.937377	0.922131	0.933897	0.921474	0.921474	0.933038	0.933883	0.943609	0.94333	0.718623	0.705798	0.721924	0.737818	0.736004	0.736972	0.735452	0.751164
10	0.925913	0.89419	0.923877	0.923877	0.936434	0.93726	0.930438	0.935509	0.900596	0.898246	0.944321	0.934769	0.933628	0.931123	0.939269	0.939269	0.74861	0.728637	0.73883	0.736663	0.738094	0.734368	0.742428	0.735452
11	0.921517	0.942832	0.938275	0.938275	0.940242	0.938563	0.939218	0.936028	0.931182	0.942309	0.939682	0.940404	0.929877	0.931938	0.941921	0.937415	0.748028	0.7543	0.736663	0.748669	0.737856	0.749208	0.751264	0.742428
12	0.939799	0.922993	0.936474	0.913077	0.941891	0.928015	0.943506	0.943506	0.942049	0.92673	0.943221	0.925948	0.936809	0.936792	0.943758	0.943758	0.763259	0.726871	0.754425	0.748682	0.749208	0.754423	0.752252	0.74882
13	0.940495	0.939799	0.937647	0.936474	0.937887	0.938422	0.94451	0.940842	0.944683	0.947704	0.939915	0.943221	0.949515	0.939436	0.945982	0.93749	0.726871	0.749494	0.748682	0.736416	0.749312	0.752476	0.752503	0.748451
14	0.949202	0.940495	0.935395	0.939105	0.94495	0.940024	0.948946	0.945145	0.941641	0.940272	0.936785	0.948406	0.942627	0.94221	0.94027	0.946221	0.753148	0.650947	0.736416	0.716232	0.7542	0.74205	0.747749	0.747524
15	0.949377	0.939808	0.947516	0.937774	0.922506	0.947533	0.945379	0.944953	0.950911	0.933247	0.934831	0.936785	0.946812	0.937218	0.943801	0.943687	0.73947	0.644984	0.71252	0.734641	0.746449	0.732878	0.747095	0.749981
16	0.911299	0.942264	0.928566	0.948142	0.932414	0.922506	0.945874	0.944496	0.951976	0.938433	0.941148	0.926347	0.944796	0.939851	0.941524	0.943801	0.722824	0.780952	0.729044	0.728096	0.735547	0.739198	0.750964	0.747095
17	0.90538	0.890445	0.939498	0.928938	0.933362	0.927951	0.942589	0.945874	0.920726	0.939748	0.934024	0.940099	0.936338	0.943418	0.946264	0.945216	0.780952	0.766199	0.728096	0.747321	0.741525	0.723123	0.742207	0.753626
18	0.957137	0.918465	0.925807	0.918027	0.937666	0.933362	0.938006	0.938023	0.945946	0.91954	0.941776	0.927904	0.950587	0.932251	0.94701	0.94402	0.74301	0.724515	0.73415	0.723996	0.723123	0.728538	0.737694	0.738354
average	0.925492	0.924985	0.928384	0.928751	0.935396	0.934763	0.940334	0.939314	0.927915	0.927284	0.923137	0.927182	0.934506	0.933925	0.936271	0.937131	0.735253	0.726384	0.735287	0.73453	0.741042	0.739233	0.74647	0.747352
Reference	Impute5 - Main 2-step Anc All
Coverage	0.5x	0.5x	1x	1x	1.5x	1.5x	2x	2x	0.5x	0.5x	1x	1x	1.5x	1.5x	2x	2x	0.5x	0.5x	1x	1x	1.5x	1.5x	2x	2x
Sample	VEM185								KD037								KD033
1	0.895936	0.901555	0.89	0.865453	0.875454	0.861601	0.860888	0.853963	0.91047	0.882104	0.889367	0.874673	0.879936	0.8727	0.866036	0.86016	0.886346	0.825192	0.8353	0.777861	0.796327	0.74906	0.734108	0.771001
2	0.915277	0.902852	0.891	0.888477	0.87173	0.877198	0.85664	0.867831	0.936045	0.925255	0.894617	0.896727	0.861609	0.881402	0.838145	0.865469	0.87421	0.828891	0.82983	0.802639	0.794522	0.77571	0.757105	0.765121
3	0.89767	0.892121	0.872	0.877758	0.865255	0.867445	0.84841	0.860423	0.904138	0.885554	0.886704	0.884754	0.879045	0.877178	0.8668	0.870111	0.869432	0.832288	0.831164	0.804594	0.790802	0.774856	0.759272	0.763226
4	0.908084	0.899371	0.896	0.890423	0.880116	0.877994	0.869032	0.872052	0.914439	0.91526	0.895607	0.891762	0.881933	0.884533	0.869827	0.876648	0.868794	0.832958	0.833238	0.805652	0.801656	0.777045	0.759092	0.773565
5	0.911405	0.896537	0.888	0.886924	0.869242	0.87514	0.856094	0.865778	0.916583	0.903787	0.897336	0.891471	0.89073	0.887584	0.873573	0.87825	0.874849	0.839213	0.832901	0.809212	0.793893	0.777365	0.753959	0.764034
6	0.899078	0.889277	0.887	0.880371	0.868525	0.875624	0.860772	0.868812	0.915391	0.911326	0.891664	0.889386	0.876567	0.88503	0.864811	0.875162	0.870518	0.83265	0.831713	0.804496	0.794818	0.777923	0.75999	0.765576
7	0.905769	0.901111	0.899	0.890308	0.881739	0.879125	0.864593	0.867913	0.943726	0.928895	0.904104	0.906682	0.874465	0.889204	0.842901	0.87251	0.878673	0.838341	0.833953	0.800327	0.801539	0.775648	0.762224	0.77225
8	0.923952	0.911622	0.907	0.895223	0.897393	0.891462	0.881977	0.821842	0.927454	0.916683	0.90635	0.8993	0.890373	0.887407	0.878687	0.874036	0.900851	0.854378	0.857166	0.821935	0.82563	0.802141	0.784216	0.798068
9	0.906829	0.891937	0.89	0.88266	0.873521	0.87705	0.860367	0.869348	0.919505	0.909552	0.897751	0.892869	0.886974	0.886605	0.870197	0.877443	0.877693	0.845134	0.83972	0.817125	0.804729	0.794183	0.775084	0.775706
10	0.920481	0.903219	0.873	0.873082	0.864387	0.871118	0.848613	0.860962	0.918511	0.910143	0.896372	0.89084	0.872091	0.876521	0.855217	0.868119	0.863631	0.82385	0.821428	0.794611	0.782866	0.765077	0.743376	0.752335
11	0.91938	0.879334	0.885	0.880651	0.868908	0.869078	0.8489	0.861668	0.928059	0.889805	0.902072	0.893388	0.883043	0.699556	0.861036	0.867013	0.895414	0.83861	0.842983	0.76063	0.803514	0.740601	0.766941	0.768622
12	0.903593	0.902649	0.884	0.880226	0.873781	0.873379	0.853183	0.864186	0.903846	0.910413	0.888781	0.880792	0.870304	0.876485	0.851272	0.863782	0.858233	0.838263	0.821162	0.800019	0.78733	0.774065	0.749173	0.754111
13	0.907069	0.90035	0.897	0.874912	0.882436	0.875621	0.865757	0.86337	0.920711	0.89717	0.897036	0.887279	0.879305	0.867692	0.862595	0.866328	0.881915	0.836068	0.836727	0.797797	0.800906	0.775567	0.753574	0.774297
14	0.935521	0.889004	0.911	0.885878	0.893098	0.876744	0.880788	0.869071	0.948766	0.901469	0.912056	0.89348	0.89417	0.884906	0.875948	0.873618	0.89814	0.840608	0.854821	0.800561	0.822934	0.77727	0.758017	0.797819
15	0.918258	0.914877	0.901	0.898496	0.880191	0.890195	0.864907	0.885311	0.927765	0.927556	0.903314	0.901517	0.893451	0.893363	0.877909	0.881672	0.88184	0.849323	0.835848	0.821375	0.79963	0.796627	0.781396	0.771139
16	0.93008	0.902474	0.901	0.886971	0.884938	0.874326	0.868601	0.866248	0.921954	0.905287	0.897874	0.888594	0.895946	0.888021	0.875521	0.877495	0.884734	0.836303	0.834464	0.800902	0.805965	0.772807	0.755953	0.780532
17	0.924059	0.913465	0.899	0.893462	0.876045	0.882823	0.859061	0.875492	0.936007	0.901837	0.902943	0.887881	0.869941	0.892708	0.841072	0.881549	0.887947	0.842326	0.841398	0.801958	0.807716	0.776836	0.762578	0.778594
18	0.90782	0.906446	0.864	0.889436	0.854743	0.875833	0.843907	0.867492	0.868843	0.924222	0.883886	0.901689	0.876019	0.88439	0.855399	0.867415	0.855951	0.837504	0.800609	0.809166	0.768965	0.784052	0.766863	0.744235
average	0.912792	0.8999	0.890833	0.884484	0.875639	0.876209	0.860694	0.864542	0.920123	0.908129	0.897102	0.891838	0.880883	0.873071	0.862608	0.872043	0.878287	0.837328	0.834135	0.801714	0.799097	0.775935	0.760162	0.770568

## Sheet: Coverages_variants
Reference	Beagle5 - Main 2-step Anc All
Coverage	0.5x	0.5x	1x	1x	1.5x	1.5x	2x	2x	0.5x	0.5x	1x	1x	1.5x	1.5x	2x	2x	0.5x	0.5x	1x	1x	1.5x	1.5x	2x	2x
Sample	VEM185								KD037								KD033
1	12798	12641	59833	59411	89417	89260	105824	105667	11556	10813	52977	53842	84514	84241	101436	101623	5349	5322	30018	29879	45327	45289	53189	53147
2	6722	6674	36581	36581	57306	57258	67600	67552	2330	2239	15125	14918	23901	24269	28897	29044	3633	3443	22713	23090	35983	35971	42150	41992
3	3734	3705	28688	28914	47639	47610	57783	57754	4358	4005	26878	26669	46826	47405	60793	60793	1475	1436	11178	11270	20288	20288	25582	25582
4	5462	5384	32180	32829	54678	54600	66977	66899	4811	4811	29241	28848	48438	49207	60844	60844	3374	2797	19055	19682	33316	33073	39798	39730
5	4460	4382	24111	24359	39832	39754	49109	49031	4658	4658	24654	24789	42040	42112	50752	50760	2496	2434	14804	14804	25797	25797	32342	32350
6	6253	6133	38774	38622	62007	61887	75665	75545	6282	5834	32149	32149	55087	54860	67809	67809	4060	4235	21979	22190	35989	35873	43338	43705
7	4404	4360	27754	28212	48965	48921	60551	60507	684	645	5118	5563	10300	10473	13811	13847	2936	3119	15836	15790	27216	27236	32604	32890
8	8048	7871	43044	43044	66944	66767	79460	79283	8364	8364	40624	39048	65013	65138	77769	77769	3220	3125	15953	16065	25611	25763	30810	30817
9	5109	5043	35893	35893	59346	59280	72463	72397	8325	7615	39311	39311	63524	63900	75835	75673	2840	2734	13866	14765	22638	22807	27416	27490
10	2324	2236	20353	20353	37571	37483	47478	47390	1966	1792	17367	16881	32705	32242	40413	40413	1346	1485	10914	11704	21263	21269	27008	27008
11	5094	5038	27331	27331	42561	42505	51182	51126	5020	5464	28509	28372	46041	45692	54087	54356	1897	1893	10177	10177	15813	16137	19119	19119
12	843	834	8845	8845	18135	18126	23682	23673	699	743	7924	7924	15255	15651	21378	21378	1396	1535	7800	7733	13010	13010	16978	16938
13	12660	12200	51678	50106	75812	75352	89286	88826	6387	6423	40469	41213	63420	63683	75163	74795	5586	5586	30255	30255	46028	45844	54485	55022
14	8041	7984	35355	35444	57231	57174	68700	68643	7277	7228	32498	32498	50193	50741	59835	60043	3469	2965	16657	16657	27787	27205	33969	33527
15	7899	7865	37993	38634	58997	58963	68747	68713	8562	8170	40366	39983	60774	60970	73037	73037	3599	3920	21211	20659	31215	31690	38828	39111
16	3243	3210	24105	24360	40287	40254	47603	47570	4480	4102	25171	25566	42752	43484	49817	50052	1935	2469	13098	13142	23436	23820	28610	28610
17	1915	1884	14850	15311	25702	25671	32495	32464	964	880	6130	6062	9722	9990	11587	11501	738	738	6997	6997	10784	10932	13667	13832
18	2315	2186	14881	15024	24478	24349	31720	31591	1680	1680	16272	16751	29453	29453	36529	36683	1249	1419	10005	9136	16822	16822	21049	20597
average	101324	99630	562249	563273	906908	905214	1096325	1094631	88403	85466	480783	480387	789958	793511	959792	960420	50598	50655	292516	293995	478323	478826	580942	581467
Reference	Impute5 - Main 2-step Anc All
Coverage	0.5x	0.5x	1x	1x	1.5x	1.5x	2x	2x	0.5x	0.5x	1x	1x	1.5x	1.5x	2x	2x	0.5x	0.5x	1x	1x	1.5x	1.5x	2x	2x
Sample	VEM185								KD037								KD033
1	68428	89009	76447	149206	143297	185880	160120	202317	75945	91546	60358	148692	148293	185333	158436	203003	88452	105264	78903	150384	134475	167171	137619	176331
2	55269	69476	93529	116611	106583	139834	118541	153079	77703	97687	102676	132454	108729	143711	111076	150193	63451	75919	93119	114921	102665	130467	106387	137084
3	35747	48944	55943	83196	84949	106677	92755	119217	38132	46244	65871	81487	83635	103884	93942	117054	50574	62759	63320	90421	80181	102311	82823	107921
4	45031	59677	78798	95771	91305	117439	104575	131917	49494	60786	78885	97066	97137	120051	106626	133162	55807	65769	68753	96851	90923	112739	95437	120216
5	42075	49132	66842	80089	75445	97991	86516	108394	41985	49135	65745	79208	79870	99405	87898	110125	47045	56399	67106	79833	75473	92721	79225	98898
6	44971	65245	86280	109126	101680	137102	118332	154293	54128	66971	86773	109160	105309	134681	114571	148750	59136	72230	88258	109952	99454	127687	103933	135940
7	48330	65056	80873	98284	94555	118296	107392	132081	76455	92052	83656	124421	103332	133425	103998	138351	59835	71046	69245	100926	92593	113619	95335	118911
8	62765	86684	106590	129991	121525	155421	136299	114402	75850	93512	108425	134684	128975	161887	139793	147831	90050	106974	113429	139273	120869	150364	121691	154664
9	55225	48173	87985	108949	103721	135559	117743	148711	53323	64495	87321	106793	109033	134426	119150	148810	70929	84789	99597	122375	105018	133624	106039	137364
10	27654	38437	53990	65356	65333	82436	73383	92681	33736	39539	54595	66138	63415	81436	70150	89777	38733	44976	56482	65316	64671	76514	64834	81647
11	49801	56984	55530	84899	83403	99529	87036	109977	45641	53381	70126	82451	82387	99626	84986	106646	57131	68225	74088	72886	77188	76471	75112	96948
12	10488	16547	26500	31045	34399	41701	36750	46923	14100	18883	27457	33234	33941	41368	37284	47903	15976	17981	27642	31654	32897	38721	33294	42219
13	55948	74733	80842	126707	117619	155891	128667	170737	66084	83257	79929	129875	115611	155967	125348	169806	68329	94737	68100	133585	119371	151149	117793	158385
14	60285	83234	97739	121479	110370	145759	120054	158757	72036	91044	102059	128281	116632	147411	121558	159671	78598	95051	104920	129584	107202	141896	110533	147149
15	51877	67472	89876	108169	103653	132046	110024	142016	54290	64067	86526	101440	104800	126708	110153	142021	68168	80406	92574	112812	102024	126622	101515	132319
16	40505	53549	67607	81198	77125	98573	82835	106544	39597	47622	62769	75435	77786	94864	81019	103926	47458	54162	67151	80589	75174	92157	75703	95903
17	21428	30514	41130	51496	46758	63216	52218	70662	30292	43019	47811	62689	49330	68854	50482	71811	32688	39899	47562	59435	48257	65514	49633	68303
18	19746	21744	34534	39945	40914	51476	46317	57987	10513	19389	31842	36266	42868	50344	46189	58233	23079	25086	36795	42103	41631	49067	42760	52627
average	795573	1024610	1281035	1681517	1602634	2064826	1779557	2018378	909304	1122629	1302824	1729774	1651083	2083381	1762659	2247073	1015439	1221672	1317044	1732900	1570066	1948814	1599666	2062829

## Sheet: Downsampled KD037,VEM185
Reference	Impute5 - Main 2-step Anc All
HQ Coverage	6.9
Downsampled	1
Sample	KD037	VEM185
1	0.886863	0.885203
2	0.900152	0.894825
3	0.867524	0.863001
4	0.88028	0.879524
5	0.896255	0.882268
6	0.891304	0.888636
7	0.891947	0.886247
8	0.907146	0.901435
9	0.899243	0.89427
10	0.898481	0.88545
11	0.874887	0.882966
12	0.88644	0.890753
13	0.904482	0.896992
14	0.908684	0.914435
15	0.901208	0.895035
16	0.904915	0.901731
17	0.907791	0.904206
18	0.882323	0.873383
average	0.893885	0.89002

[truncated: 1 more sheets: Including Asian samples]
